# Supplementary material for: (1S*,2S*,4R*,5R*)-Cyclo­hexane-1,2,4,5-tetra­carb­oxy­lic acid
Source: Acta Crystallogr Sect E Struct Rep Online. 2013 Dec 21;70(Pt 1):o75. doi: 10.1107/S1600536813033795 (PMC3914102; doi:10.1107/S1600536813033795)
Supplement: Supplementary file 1 [file e-70-00o75-sup1.cif]

##############################################################################
#                                                                            #
# This CIF contains the data in a paper accepted for publication in          #
# Acta Crystallographica Section E. It conforms to the requirements of       #
# Notes for Authors for Acta Crystallographica Section E, and has been       #
# peer reviewed under the auspices of the IUCr Commission on Journals.       #
#                                                                            #
# Full details of the Crystallographic Information File format               #
# are given in the paper "The Crystallographic Information File (CIF):       #
# a New Standard Archive File for Crystallography" by S. R. Hall, F. H.      #
# Allen and I. D. Brown [Acta Cryst. (1991), A47, 655-685].                  #
#                                                                            #
# The current version of the core CIF dictionary is obtainable from          #
# ftp://ftp.iucr.org/pub/cif_core.dic.                                       #
#                                                                            #
# Software is freely available for graphical display of the structure(s)     #
# in this CIF. For information consult the CIF software page                 #
# http://www.iucr.org/resources/cif/software.                                #
#                                                                            #
# This file may be used for bona fide research purposes within the           #
# scientific community so long as proper attribution is given to the journal # 
# article from which it was obtained.                                        #
#                                                                            #
##############################################################################
data_global
_audit_creation_method     SHELXL-97
_journal_date_recd_electronic     2013-12-11
_journal_date_accepted     2013-12-13
_journal_name_full     'Acta Crystallographica, Section E'
_journal_year     2014
_journal_volume     70
_journal_issue      1
_journal_page_first     o75
_journal_page_last     o75
_journal_paper_category     QO
_journal_paper_doi     10.1107/S1600536813033795
_journal_coeditor_code     IS5327
_publ_contact_author_name     'Dr. Akira Uchida'
_publ_contact_author_address
; Department of Biomolecular Science
  Faculty of Science
  Toho University
  2-2-1 Miyama
  Funabashi
  Chiba 274-8510
  Japan
;
_publ_contact_author_email     auchida@biomol.sci.toho-u.ac.jp
_publ_contact_author_fax     '81 47 472 1188'
_publ_contact_author_phone     '81 47 472 7609'
_publ_section_title
;\
(1<i>S</i>*,2<i>S</i>*,4<i>R</i>*,5<i>R</i>*)-Cyclohexane-1,2,4,5-\
tetracarboxylic acid
;
loop_
    _publ_author_name
    _publ_author_footnote
    _publ_author_address
    'Uchida, Akira' .
; Department of Biomolecular Science
  Faculty of Science
  Toho University
  2-2-1 Miyama
  Funabashi
  Chiba 274-8510
  Japan
;
    'Hasegawa, Masatoshi' .
; Department of Chemistry
  Faculty of Science
  Toho University
  2-2-1 Miyama
  Funabashi
  Chiba 274-8510
  Japan
;
    'Yamaguchi, Shinya' .
; Department of Research and Development,
  Gas Chemical Division,
  Iwatani Industrial Gases Corporation Ltd.
  10 Otakasu-cho
  Amagasaki
  Hyogo 660-0842
  Japan
;
    'Takezawa, Eiichiro' .
; Department of Research and Development,
  Gas Chemical Division,
  Iwatani Industrial Gases Corporation Ltd.
  10 Otakasu-cho
  Amagasaki
  Hyogo 660-0842
  Japan
;
    'Ishikawa, Atsushi' .
; Department of Research and Development,
  Gas Chemical Division,
  Iwatani Industrial Gases Corporation Ltd.
  10 Otakasu-cho
  Amagasaki
  Hyogo 660-0842
  Japan
;
    'Kagayama, Takashi' .
; Department of Research and Development,
  Gas Chemical Division,
  Iwatani Industrial Gases Corporation Ltd.
  10 Otakasu-cho
  Amagasaki
  Hyogo 660-0842
  Japan
;
data_I
_database_code_depnum_ccdc_archive 'CCDC 976953'
_audit_creation_method     SHELXL-2013
_chemical_name_systematic
;\
(1<i>S</i>*,2<i>S</i>*,4<i>R</i>*,5<i>R</i>*)-Cyclohexane-1,2,4,5-\
tetracarboxylic acid
;
_chemical_name_common     ?
_chemical_formula_moiety     'C10 H12 O8'
_chemical_formula_sum     'C10 H12 O8'
_chemical_formula_iupac     'C10 H12 O8'
_chemical_formula_weight     260.20
_chemical_melting_point     ?
_shelx_space_group_comment
;
The symmetry employed for this shelxl refinement is uniquely defined
by the following loop, which should always be used as a source of
symmetry information in preference to the above space-group names.
They are only intended as comments.
;
_space_group_crystal_system     trigonal
_space_group_name_H-M_alt     'R -3'
_space_group_name_Hall     '-R 3'
loop_
    _space_group_symop_operation_xyz
    'x, y, z'
    '-y, x-y, z'
    '-x+y, -x, z'
    'x+2/3, y+1/3, z+1/3'
    '-y+2/3, x-y+1/3, z+1/3'
    '-x+y+2/3, -x+1/3, z+1/3'
    'x+1/3, y+2/3, z+2/3'
    '-y+1/3, x-y+2/3, z+2/3'
    '-x+y+1/3, -x+2/3, z+2/3'
    '-x, -y, -z'
    'y, -x+y, -z'
    'x-y, x, -z'
    '-x+2/3, -y+1/3, -z+1/3'
    'y+2/3, -x+y+1/3, -z+1/3'
    'x-y+2/3, x+1/3, -z+1/3'
    '-x+1/3, -y+2/3, -z+2/3'
    'y+1/3, -x+y+2/3, -z+2/3'
    'x-y+1/3, x+2/3, -z+2/3'
_cell_length_a     17.6970(6)
_cell_length_b     17.6970(6)
_cell_length_c     9.5455(6)
_cell_angle_alpha     90
_cell_angle_beta     90
_cell_angle_gamma     120
_cell_volume     2589.0(2)
_cell_formula_units_Z     9
_cell_measurement_reflns_used     2340
_cell_measurement_theta_min     2.30
_cell_measurement_theta_max     30.02
_cell_measurement_temperature     298(2)
_exptl_crystal_description     block
_exptl_crystal_colour     colourless
_exptl_crystal_size_max     0.330
_exptl_crystal_size_mid     0.260
_exptl_crystal_size_min     0.260
_exptl_crystal_density_diffrn     1.502
_exptl_crystal_density_meas     ?
_exptl_crystal_density_method     'not measured'
_exptl_crystal_F_000     1224
_exptl_absorpt_coefficient_mu     0.133
_exptl_absorpt_correction_type     multi-scan
_exptl_absorpt_process_details     '(SADABS; Sheldrick, 1996)'
_shelx_estimated_absorpt_T_min     0.957
_shelx_estimated_absorpt_T_max     0.966
_exptl_absorpt_correction_T_min     0.891
_exptl_absorpt_correction_T_max     0.966
_exptl_special_details     ?
_diffrn_ambient_temperature     298(2)
_diffrn_radiation_type     MoK\a
_diffrn_radiation_wavelength     0.71073
_diffrn_measurement_device_type
;
Bruker APEXII CCD area-detector
;
_diffrn_measurement_method     '\f and \w scans'
_diffrn_detector_area_resol_mean     ?
_diffrn_reflns_number     6439
_diffrn_reflns_av_R_equivalents     0.0186
_diffrn_reflns_theta_min     2.302
_diffrn_reflns_theta_max     29.993
_diffrn_reflns_theta_full     25.242
_diffrn_measured_fraction_theta_max     0.987
_diffrn_measured_fraction_theta_full     1.000
_diffrn_reflns_limit_h_min     -24
_diffrn_reflns_limit_h_max     21
_diffrn_reflns_limit_k_min     -20
_diffrn_reflns_limit_k_max     24
_diffrn_reflns_limit_l_min     -13
_diffrn_reflns_limit_l_max     11
_refine_special_details     ?
_reflns_number_total     1653
_reflns_number_gt     1388
_reflns_threshold_expression     I>2\s(I)
_refine_ls_structure_factor_coef     Fsqd
_refine_ls_matrix_type     full
_refine_ls_R_factor_all     0.0491
_refine_ls_R_factor_gt     0.0414
_refine_ls_wR_factor_gt     0.1131
_refine_ls_wR_factor_ref     0.1189
_refine_ls_goodness_of_fit_ref     1.064
_refine_ls_restrained_S_all     1.064
_refine_ls_number_reflns     1653
_refine_ls_number_parameters     90
_refine_ls_number_restraints     0
_refine_ls_hydrogen_treatment     mixed
_refine_ls_weighting_scheme     calc
_refine_ls_weighting_details
              'w=1/[\s^2^(Fo^2^)+(0.0607P)^2^+1.9122P] where P=(Fo^2^+2Fc^2^)/3'
_atom_sites_solution_hydrogens     mixed
_atom_sites_solution_primary     ?
_atom_sites_solution_secondary     ?
_refine_ls_shift/su_max     0.000
_refine_ls_shift/su_mean     0.000
_refine_diff_density_max     0.377
_refine_diff_density_min     -0.208
_refine_ls_extinction_method     none
_refine_ls_extinction_coef     .
loop_
    _atom_type_symbol
    _atom_type_description
    _atom_type_scat_dispersion_real
    _atom_type_scat_dispersion_imag
    _atom_type_scat_source
    'C' 'C' 0.0033 0.0016
                   'International Tables Vol C Tables 6.1.1.4 and Sasaki (1989)'
    'H' 'H' 0.0000 0.0000 'International Tables Vol C Tables 6.1.1.4'
    'O' 'O' 0.0106 0.0060
                   'International Tables Vol C Tables 6.1.1.4 and Sasaki (1989)'
_computing_data_collection     'APEX2 (Bruker, 2007)'
_computing_cell_refinement     'SAINT-Plus (Bruker, 2007)'
_computing_data_reduction     'SAINT-Plus (Bruker, 2007)'
_computing_structure_solution     'SHELXS97 (Sheldrick, 2008)'
_computing_structure_refinement     'SHELXL2013 (Sheldrick, 2008)'
_computing_molecular_graphics
;
<i>ORTEPIII</i> (Burnett & Johnson, 1996) and <i>PLATON</i> (Spek,
2009)
;
_computing_publication_material     'SHELXL2013 (Sheldrick, 2008)'
loop_
    _atom_site_type_symbol
    _atom_site_label
    _atom_site_fract_x
    _atom_site_fract_y
    _atom_site_fract_z
    _atom_site_U_iso_or_equiv
    _atom_site_adp_type
    _atom_site_calc_flag
    _atom_site_occupancy
    _atom_site_disorder_assembly
    _atom_site_disorder_group
    C C1 0.51496(8) 0.07671(7) -0.08154(11) 0.0279(3) Uani d 1 . .
    H H1A 0.4929 0.1116 -0.1242 0.034 Uiso calc 1 . .
    H H1B 0.5770 0.1045 -0.1011 0.034 Uiso calc 1 . .
    C C2 0.50063(7) 0.07293(7) 0.07787(11) 0.0233(2) Uani d 1 . .
    H H2 0.4383 0.0484 0.0969 0.028 Uiso calc 1 . .
    C C3 0.53165(7) 0.01523(7) 0.14585(11) 0.0242(2) Uani d 1 . .
    H H3 0.5944 0.0414 0.1285 0.029 Uiso calc 1 . .
    C C4 0.55013(8) 0.16503(7) 0.13456(12) 0.0283(3) Uani d 1 . .
    C C5 0.51702(8) 0.00882(8) 0.30236(12) 0.0267(3) Uani d 1 . .
    O O1 0.62253(6) 0.19739(7) 0.18327(13) 0.0471(3) Uani d 1 . .
    H H4 0.5352(17) 0.2558(18) 0.151(3) 0.083(8) Uiso d 1 . .
    O O2 0.50596(8) 0.20615(8) 0.12244(15) 0.0543(3) Uani d 1 . .
    O O3 0.46919(7) 0.03210(7) 0.35746(9) 0.0380(3) Uani d 1 . .
    O O4 0.55716(7) -0.02417(7) 0.37025(10) 0.0400(3) Uani d 1 . .
    H H5 0.5485(19) -0.0245(19) 0.467(3) 0.110(10) Uiso d 1 . .
loop_
    _atom_site_aniso_label
    _atom_site_aniso_U_11
    _atom_site_aniso_U_22
    _atom_site_aniso_U_33
    _atom_site_aniso_U_12
    _atom_site_aniso_U_13
    _atom_site_aniso_U_23
    C1 0.0389(6) 0.0247(5) 0.0218(5) 0.0171(5) 0.0021(4) 0.0033(4)
    C2 0.0259(5) 0.0227(5) 0.0214(5) 0.0123(4) 0.0009(4) 0.0002(4)
    C3 0.0274(5) 0.0268(5) 0.0198(5) 0.0147(4) 0.0014(4) 0.0015(4)
    C4 0.0309(6) 0.0246(5) 0.0267(5) 0.0119(5) 0.0041(4) 0.0008(4)
    C5 0.0310(6) 0.0282(5) 0.0214(5) 0.0153(5) -0.0010(4) 0.0009(4)
    O1 0.0302(5) 0.0342(5) 0.0672(8) 0.0088(4) -0.0056(5) -0.0095(5)
    O2 0.0559(7) 0.0333(5) 0.0820(9) 0.0285(5) -0.0212(6) -0.0187(5)
    O3 0.0517(6) 0.0540(6) 0.0237(4) 0.0380(5) 0.0042(4) 0.0031(4)
    O4 0.0531(6) 0.0611(7) 0.0238(4) 0.0420(6) 0.0015(4) 0.0059(4)
_geom_special_details
;
All e.s.d.'s (except the e.s.d. in the dihedral angle between two l.s. planes)
are estimated using the full covariance matrix. The cell e.s.d.'s are taken
into account individually in the estimation of e.s.d.'s in distances, angles
and torsion angles; correlations between e.s.d.'s in cell parameters are only
used when they are defined by crystal symmetry. An approximate (isotropic)
treatment of cell e.s.d.'s is used for estimating e.s.d.'s involving l.s.
planes.
;
loop_
    _geom_bond_atom_site_label_1
    _geom_bond_atom_site_label_2
    _geom_bond_site_symmetry_2
    _geom_bond_distance
    _geom_bond_publ_flag
    C1 C3 10_655 1.5370(16) ?
    C1 C2 . 1.5386(15) ?
    C1 H1A . 0.9700 ?
    C1 H1B . 0.9700 ?
    C2 C4 . 1.5130(15) ?
    C2 C3 . 1.5251(15) ?
    C2 H2 . 0.9800 ?
    C3 C5 . 1.5108(15) ?
    C3 H3 . 0.9800 ?
    C4 O1 . 1.2049(16) ?
    C4 O2 . 1.3126(16) ?
    C5 O3 . 1.2295(15) ?
    C5 O4 . 1.2961(14) ?
    O2 H4 . 0.81(3) ?
    O4 H5 . 0.94(3) ?
loop_
    _geom_angle_atom_site_label_1
    _geom_angle_atom_site_label_2
    _geom_angle_atom_site_label_3
    _geom_angle_site_symmetry_1
    _geom_angle_site_symmetry_3
    _geom_angle
    _geom_angle_publ_flag
    C3 C1 C2 10_655 . 111.06(9) ?
    C3 C1 H1A 10_655 . 109.4 ?
    C2 C1 H1A . . 109.4 ?
    C3 C1 H1B 10_655 . 109.4 ?
    C2 C1 H1B . . 109.4 ?
    H1A C1 H1B . . 108.0 ?
    C4 C2 C3 . . 111.15(9) ?
    C4 C2 C1 . . 108.23(9) ?
    C3 C2 C1 . . 110.07(9) ?
    C4 C2 H2 . . 109.1 ?
    C3 C2 H2 . . 109.1 ?
    C1 C2 H2 . . 109.1 ?
    C5 C3 C2 . . 111.43(9) ?
    C5 C3 C1 . 10_655 109.53(9) ?
    C2 C3 C1 . 10_655 110.89(9) ?
    C5 C3 H3 . . 108.3 ?
    C2 C3 H3 . . 108.3 ?
    C1 C3 H3 10_655 . 108.3 ?
    O1 C4 O2 . . 123.84(12) ?
    O1 C4 C2 . . 123.74(11) ?
    O2 C4 C2 . . 112.41(11) ?
    O3 C5 O4 . . 124.14(11) ?
    O3 C5 C3 . . 121.25(10) ?
    O4 C5 C3 . . 114.60(10) ?
    C4 O2 H4 . . 109.5(18) ?
    C5 O4 H5 . . 111.8(17) ?
loop_
    _geom_torsion_atom_site_label_1
    _geom_torsion_atom_site_label_2
    _geom_torsion_atom_site_label_3
    _geom_torsion_atom_site_label_4
    _geom_torsion_site_symmetry_1
    _geom_torsion_site_symmetry_2
    _geom_torsion_site_symmetry_3
    _geom_torsion_site_symmetry_4
    _geom_torsion
    _geom_torsion_publ_flag
    C3 C1 C2 C4 10_655 . . . 178.45(9) ?
    C3 C1 C2 C3 10_655 . . . 56.81(13) ?
    C4 C2 C3 C5 . . . . 61.11(12) ?
    C1 C2 C3 C5 . . . . -179.00(9) ?
    C4 C2 C3 C1 . . . 10_655 -176.60(9) ?
    C1 C2 C3 C1 . . . 10_655 -56.70(13) ?
    C3 C2 C4 O1 . . . . 25.59(16) ?
    C1 C2 C4 O1 . . . . -95.39(14) ?
    C3 C2 C4 O2 . . . . -155.53(11) ?
    C1 C2 C4 O2 . . . . 83.49(13) ?
    C2 C3 C5 O3 . . . . 14.47(16) ?
    C1 C3 C5 O3 10_655 . . . -108.61(13) ?
    C2 C3 C5 O4 . . . . -166.81(10) ?
    C1 C3 C5 O4 10_655 . . . 70.12(13) ?
loop_
    _geom_hbond_atom_site_label_D
    _geom_hbond_atom_site_label_H
    _geom_hbond_atom_site_label_A
    _geom_hbond_site_symmetry_A
    _geom_hbond_distance_DH
    _geom_hbond_distance_HA
    _geom_hbond_distance_DA
    _geom_hbond_angle_DHA
    O2 H4 O1 3_665 0.81(3) 1.93(3) 2.705(2) 160(3)
    O4 H5 O3 10_656 0.94(3) 1.70(3) 2.6320(10)
                                             176(3)
_shelx_hkl_checksum     71526
_shelx_hkl_file
;
  -2   1   0  715.11    9.61
  -1  -1   0  729.53    9.68
  -1  -1   0  713.89    9.78
  -1   2   0  713.88    9.67
   1   1   0  725.62    9.63
  -2   1   0  716.87    9.60
  -3   0   0 6763.58   89.97
  -3   3   0 6643.64   85.02
   0  -3   0 6570.99   87.30
   0   3   0 6779.08   86.42
  -3   3   0 6657.72   86.61
  -3   0   0 6643.63   83.40
  -2  -2   0 7319.96   91.30
   2   2   0 7163.24   88.49
  -4   2   0 7236.23   92.15
  -2   4   0 7156.14   92.50
  -4   2   0 6947.52   89.45
  -2  -2   0 7096.77   92.43
  -1  -4   0 9443.14  125.30
   1   4   0 9999.66  125.79
  -5   1   0 9656.50  122.00
  -4   5   0 9650.72  119.25
  -1  -4   0 9458.50  118.75
  -4   5   0 9684.07  123.97
  -5   1   0 9615.53  121.99
  -5   4   0   71.22    2.26
  -1   5   0   72.53    2.62
  -4  -1   0   76.32    2.67
  -4  -1   0   75.77    1.82
  -5   4   0   71.89    2.53
  -6   3   0 1486.20   19.91
  -3  -3   0 1510.31   20.27
  -3  -3   0 1522.19   19.65
  -6   3   0 1499.77   19.96
   3   3   0 1480.47   19.95
  -6   0   0  297.81    4.53
  -6   6   0  286.87    6.10
  -6   6   0  292.13    5.35
   0   6   0  285.42    6.17
  -6   0   0  293.92    5.79
  -5   7   0 5137.81   64.69
  -5   7   0 5078.84   62.91
  -2  -5   0 5157.24   66.33
  -7   2   0 5067.42   62.78
   2   5   0 5187.47   62.77
  -7   2   0 5192.98   62.40
  -2  -5   0 5209.84   62.61
  -7   5   0  322.72    6.13
  -2   7   0  324.05    6.77
   5   2   0  318.68    6.34
  -5  -2   0  321.69    6.74
  -7   5   0  315.82    6.43
  -5  -2   0  330.50    5.44
  -7   8   0 2216.49   28.13
  -8   1   0 2198.10   27.49
  -8   1   0 2213.34   29.92
  -7   8   0 2185.72   29.84
  -8   1   0 2214.71   29.19
   1   7   0 2216.80   29.74
   4   4   0  107.97    3.50
  -4  -4   0   97.98    3.03
  -8   4   0  104.84    3.44
  -4   8   0   96.93    3.61
  -8   4   0   99.16    3.38
  -4  -4   0  107.44    3.66
  -8   7   0  981.12   14.46
  -1   8   0 1005.84   15.75
  -7  -1   0 1016.10   13.36
  -8   7   0  993.89   15.48
  -6   9   0  216.62    4.48
  -9   3   0  205.96    5.24
   3   6   0  211.96    5.54
  -9   3   0  210.63    5.63
  -6   9   0  204.76    5.72
  -3  -6   0  221.32    5.57
   6   3   0  693.07   11.62
  -3   9   0  682.22   12.23
  -6  -3   0  707.49   10.42
  -9   6   0  688.94   11.74
  -9   6   0  685.79   11.32
  -6  -3   0  678.43   12.13
   0   9   0    3.59    1.30
  -9   9   0    4.41    1.27
  -9   0   0    4.39    1.33
  -9   0   0    4.60    1.15
  -9   0   0    3.38    0.59
  -9   9   0    5.16    1.08
   2   8   0  217.45    6.06
  -8  10   0  217.71    6.24
 -10   2   0  216.31    6.18
 -10   2   0  215.56    5.70
  -8  10   0  227.80    4.99
  -5  10   0   43.57    2.92
  -5  -5   0   41.84    2.30
 -10   5   0   43.21    2.56
  -5  10   0   43.37    1.97
 -10   5   0   44.58    2.65
   5   5   0   42.72    2.56
  -5  -5   0   37.24    2.57
 -10   8   0  888.11   13.87
  -8  -2   0  893.38   12.38
 -10   8   0  864.57   14.73
  -2  10   0  889.65   15.21
  -8  -2   0  878.52   15.22
   8   2   0  865.43   14.35
   1  10   0   91.80    4.37
 -10  11   0   89.66    3.27
 -10  11   0   90.54    4.20
 -11   1   0   88.39    3.82
 -11   1   0   83.45    4.17
 -11   4   0  281.89    6.82
  -7  11   0  295.56    5.80
 -11   4   0  271.46    7.11
  -7  11   0  269.07    7.31
  -4  -7   0  291.15    7.26
   4   7   0  287.24    7.20
  -7  -4   0    2.78    1.24
   7   4   0    2.88    1.11
  -7  -4   0    3.62    0.96
  -4  11   0    2.04    1.28
 -11   7   0    1.03    1.07
 -11   7   0    0.53    0.89
 -11  10   0  722.64   12.10
 -10  -1   0  714.76   13.80
 -11  10   0  723.46   13.46
  -1  11   0  693.47   13.57
  10   1   0  721.46   12.93
  -9  12   0   73.73    2.94
   3   9   0   70.43    3.84
 -12   3   0   77.23    3.97
  -9  12   0   66.25    3.79
 -12   3   0   65.47    3.41
 -12   6   0   69.78    3.44
   6   6   0   68.87    3.59
 -12   6   0   66.81    3.49
  -6  12   0   78.86    4.03
  -6  -6   0   85.84    4.02
  -6  12   0   79.04    2.83
 -12   9   0    1.95    1.10
   9   3   0    1.56    1.18
 -12   9   0    2.14    1.17
  -3  12   0    1.95    1.46
  -9  -3   0    0.56    1.22
  -9  -3   0    1.72    0.85
 -12  12   0   10.05    1.60
 -12   0   0   13.66    2.06
   0  12   0   14.19    2.39
 -12  12   0   11.14    2.06
 -12   0   0   14.39    2.42
 -13   2   0   14.32    2.09
 -11  13   0    8.56    2.01
 -13   2   0   10.27    2.08
   2  11   0    9.30    2.05
 -11  13   0   13.86    1.65
   5   8   0   11.01    2.00
  -8  13   0   11.43    1.42
 -13   5   0   13.39    1.99
 -13   5   0    8.83    1.86
  -8  13   0    8.76    1.96
  -5  -8   0   10.64    1.95
   8   5   0    4.00    1.38
 -13   8   0    0.93    1.23
  -8  -5   0   -0.11    1.16
 -13   8   0    1.55    1.28
  -5  13   0    5.04    1.71
 -11  -2   0    5.08    1.65
  11   2   0    5.15    1.54
 -13  11   0    5.92    1.46
  -2  13   0    6.69    1.84
 -13  11   0    2.52    1.55
 -13  14   0  486.54   11.85
 -14   1   0  467.58   11.79
   1  13   0  488.79   11.79
 -14   1   0  476.60   10.86
 -14   4   0  806.94   14.78
 -14   4   0  801.37   15.64
   4  10   0  812.85   15.48
 -10  14   0  826.08   16.10
 -14   7   0  585.27   12.02
  -7  14   0  570.93    9.83
   7   7   0  554.91   11.76
 -14   7   0  575.67   11.83
  -7  -7   0  538.91   12.14
  -7  14   0  550.25   12.48
 -14  10   0  472.04   10.19
  -4  14   0  489.42   11.70
 -14  10   0  487.07   11.07
 -10  -4   0  488.66   11.59
  10   4   0  482.54   10.66
 -13  -1   0   18.46    2.82
  -1  14   0   18.29    2.81
  13   1   0   13.34    2.19
 -14  13   0   19.44    2.22
 -14  13   0   17.02    2.63
 -15   3   0  200.10    7.32
 -12  15   0  197.25    7.33
   3  12   0  214.84    7.43
 -15   3   0  202.84    6.73
 -15   6   0  417.39   10.42
   6   9   0  400.06   10.03
 -15   6   0  396.77    9.69
  -9  15   0  426.65   11.00
   9   6   0  562.90   12.16
  -6  15   0  547.10   12.94
 -15   9   0  579.15   12.10
 -15   9   0  568.39   12.39
  -9  -6   0  563.99   12.86
  12   3   0   40.62    3.17
 -12  -3   0   38.79    3.64
  -3  15   0   33.91    3.57
 -15  12   0   38.28    3.40
 -15  12   0   35.89    2.87
   0  15   0  137.68    6.39
 -15   0   0  138.43    6.55
  15   0   0  154.70    6.08
 -15  15   0  145.44    6.41
 -16   2   0  177.81    7.35
 -14  16   0  178.82    7.28
   2  14   0  178.97    7.21
 -16   2   0  166.93    6.41
 -16   5   0  368.93   10.36
 -16   5   0  376.76    9.64
 -11  16   0  375.63   10.65
   5  11   0  366.22    9.99
  -8  16   0   13.86    2.59
 -16   8   0   15.31    2.56
   8   8   0   19.20    2.64
 -16   8   0   16.31    2.49
  -8  -8   0   15.90    2.60
 -16  11   0  268.03    7.78
 -16  11   0  274.52    8.51
 -11  -5   0  252.40    8.61
  11   5   0  267.54    8.01
  -5  16   0  263.39    8.81
  14   2   0   35.03    3.35
 -16  14   0   31.29    3.51
 -14  -2   0   34.79    3.78
  -2  16   0   39.97    4.00
 -16  17   0    8.67    2.39
 -17   1   0    7.77    2.52
  17  -1   0    4.73    1.85
   1  16   0    6.34    2.33
   4  13   0    5.29    2.09
 -13  17   0    4.25    1.89
 -17   4   0    3.46    1.65
 -17   4   0    4.76    1.97
 -17   7   0   40.04    3.66
   7  10   0   36.16    3.52
 -17   7   0   36.93    3.36
 -10  17   0   36.62    3.83
 -10  -7   0  220.77    8.09
 -17  10   0  216.89    7.50
 -17  10   0  229.70    7.59
  10   7   0  223.93    7.58
  -7  17   0  220.96    8.20
  13   4   0   63.06    4.17
 -13  -4   0   63.25    4.60
 -17  13   0   69.64    4.59
  -4  17   0   71.04    4.91
 -17  16   0    4.96    2.03
  16   1   0    5.85    1.98
  -1  17   0    5.66    2.19
 -16  -1   0    4.06    1.94
 -18   3   0   70.78    4.53
   3  15   0   62.16    4.68
 -18   3   0   64.66    4.99
 -15  18   0   63.91    4.76
 -18   6   0  183.06    7.59
   6  12   0  177.00    7.21
 -18   6   0  181.83    6.96
 -12  18   0  180.17    7.60
  -9  18   0  209.73    8.26
  -9  -9   0  210.29    8.04
   9   9   0  219.09    7.74
 -18   9   0  212.29    7.58
 -18   9   0  202.52    7.52
 -18  12   0   55.72    3.98
 -12  -6   0   46.47    4.27
 -18  12   0   47.17    4.07
  12   6   0   56.19    4.13
  -6  18   0   53.51    4.61
 -18  15   0  166.79    7.21
  15   3   0  146.47    6.40
 -15  -3   0  132.99    6.91
  -3  18   0  132.37    6.93
 -18  18   0    5.43    2.14
 -18   0   0    2.24    1.94
   0  18   0    0.94    1.80
   2  17   0   19.68    3.51
 -19   2   0   17.28    3.46
 -17  19   0   18.49    3.33
   5  14   0   18.14    3.23
 -19   5   0   17.80    3.09
 -14  19   0   16.51    3.10
 -19   5   0   16.99    2.89
   8  11   0   53.30    4.40
 -19   8   0   50.43    4.13
 -19   8   0   48.51    4.31
 -11  19   0   45.42    4.46
  11   8   0   35.29    3.73
 -19  11   0   22.25    3.10
  -8  19   0   21.10    3.37
 -19  11   0   29.37    3.36
 -11  -8   0   31.09    3.77
  -5  19   0  144.88    7.32
 -14  -5   0  139.06    7.12
 -19  14   0  143.63    6.79
  14   5   0  130.94    6.19
 -17  -2   0    3.33    2.22
  -2  19   0    3.90    2.24
 -19  17   0    3.18    2.08
 -20   1   0   23.77    3.99
   1  19   0   20.22    3.67
 -19  20   0   19.44    3.64
 -16  20   0    2.19    2.04
 -20   4   0   11.52    2.98
   4  16   0   10.71    2.81
 -13  20   0   13.39    2.95
 -20   7   0   10.43    2.71
   7  13   0   11.32    2.79
 -20   7   0   17.81    2.96
  10  10   0   15.82    3.04
 -10  20   0   24.57    3.73
 -20  10   0   24.01    3.33
 -20  10   0   24.22    3.44
  -7  20   0   14.10    3.09
  13   7   0   16.05    2.89
 -20  13   0   17.15    2.99
 -13  -7   0   13.65    3.00
 -20  16   0   24.02    3.74
  -4  20   0   31.36    4.36
 -16  -4   0   25.65    3.96
 -19  -1   0   11.49    3.13
 -20  19   0   11.47    2.94
  -1  20   0   12.31    3.13
   3  18   0    2.96    2.34
 -18  21   0    4.15    2.25
 -21   3   0    0.24    1.96
 -15  21   0   36.40    4.61
 -21   6   0   24.24    3.86
   6  15   0   23.23    3.81
 -21   9   0  129.61    6.80
 -12  21   0  110.87    6.75
 -21   9   0  123.12    6.23
   9  12   0  127.19    6.69
  12   9   0   15.74    3.17
  -9  21   0    7.20    2.63
 -21  12   0   13.13    2.91
  -6  21   0    7.79    2.72
 -15  -6   0    6.04    2.50
 -21  15   0    5.17    2.42
  -3  21   0    0.51    1.98
 -18  -3   0    3.01    2.33
 -21  18   0    3.84    2.13
   0  21   0    0.54    2.62
 -21  21   0    0.43    2.05
 -21   0   0    3.36    2.37
   2  20   0   79.05    6.65
 -22   2   0  101.60    7.25
 -20  22   0   92.63    6.68
   5  17   0    3.08    2.34
 -22   5   0   10.68    3.13
 -17  22   0   11.56    3.06
   8  14   0    6.82    2.68
 -14  22   0   10.74    3.09
 -22   8   0    8.01    2.83
 -22  11   0    8.60    2.86
  11  11   0   10.66    2.77
 -11  22   0   12.73    3.15
 -22  11   0   12.77    2.90
  -8  22   0    6.67    2.61
 -22  14   0    4.86    2.27
 -14  -8   0    6.58    2.52
  -5  22   0    8.49    2.83
 -22  17   0    6.61    2.71
 -17  -5   0   11.38    3.36
  -2  22   0   42.04    5.35
 -22  20   0   42.69    5.20
 -20  -2   0   51.98    6.00
 -23   4   0   -1.74    2.03
 -19  23   0   -1.08    1.80
   4  19   0   -1.76    2.02
 -16  23   0    2.30    2.25
 -23   7   0    2.79    2.37
   7  16   0   -0.12    1.89
  10  13   0    1.81    2.23
 -13  23   0    3.45    2.51
 -23  10   0    4.48    2.48
 -23  13   0   17.63    3.53
 -10  23   0   20.64    4.06
 -16  -7   0    4.59    2.55
 -23  16   0    2.20    2.20
  -7  23   0    2.25    2.42
  -4  23   0    4.14    2.68
 -23  19   0    4.53    2.58
 -15  24   0   68.90    6.42
 -24   9   0   63.83    5.89
   9  15   0   60.66    5.70
 -12  24   0   -1.07    2.00
  -9  24   0   -1.02    1.92
   0   1  -1 1403.14   17.58
  -1   0  -1 1416.01   17.59
  -1   1   1 1389.42   17.52
   1  -1  -1 1358.51   17.72
  -2  -1  -1   61.87    1.85
  -3   2   1   64.63    1.63
   2   1   1   62.94    1.49
  -3   2   1   64.15    1.99
  -2  -1  -1   65.49    1.93
  -1   3  -1   63.07    2.00
   3  -2  -1   67.06    1.66
  -2   2  -1  976.32   12.89
   0  -2  -1  970.26   12.61
   0   2   1  992.41   12.68
  -2   0   1  982.86   12.96
  -2   2  -1  977.75   12.63
  -3  -2  -1   83.07    2.44
   3   2   1   81.14    2.26
  -3  -2  -1   84.13    2.68
  -5   3   1   82.52    2.34
  -5   3   1   78.97    2.65
  -2   5  -1   80.80    2.72
  -3   1  -1 1093.85   13.97
  -2   3   1 1090.48   14.42
   1   2  -1 1087.79   14.48
   2  -3  -1 1076.44   14.56
  -3   4  -1 5347.39   69.89
  -4   1   1 5384.25   63.77
  -1  -3  -1 5238.67   65.54
  -4   1   1 5302.92   67.21
   4  -1  -1 5379.38   77.01
   1   3   1 5358.27   69.79
  -3   4  -1 5260.25   63.52
  -1  -3  -1 5255.21   66.38
  -4  -3  -1 2750.73   34.80
  -7   4   1 2729.06   34.39
   4   3   1 2758.64   34.37
  -7   4   1 2735.79   35.28
  -4  -3  -1 2730.91   35.05
  -4   0  -1 1572.28   20.74
   0   4  -1 1574.17   20.78
  -4   4   1 1586.01   19.74
  -4   0  -1 1558.34   19.75
  -4   4   1 1590.45   20.79
   4  -4  -1 1580.53   20.58
  -3  -1   1  322.83    5.84
   1  -4  -1  326.60    4.79
  -1   4   1  326.12    5.71
  -4   3  -1  335.11    5.80
   1  -4  -1  324.30    5.98
  -4   3  -1  338.93    5.40
  -3  -1   1  335.17    5.93
  -6   2   1   23.87    1.77
  -2  -4  -1   26.72    1.71
  -4   6  -1   24.42    1.54
  -2  -4  -1   22.74    1.70
  -4   6  -1   18.28    1.52
  -6   2   1   24.46    1.64
   2   4   1   22.35    1.61
   5   4   1  485.41    8.72
  -5  -4  -1  485.03    9.30
  -5  -4  -1  486.16    8.63
  -9   5   1  464.76    8.62
  -9   5   1  477.36    9.34
  -4   9  -1  478.56    9.53
  -5  -1  -1    0.09    0.70
   5   1   1    1.98    0.65
  -6   5   1    0.09    0.53
  -5  -1  -1    0.97    0.59
  -1   6  -1    0.32    0.78
  -6   5   1    0.65    0.74
  -3   5   1 3094.53   38.23
  -5   2  -1 3062.07   38.96
   2   3  -1 3125.92   38.29
  -3   5   1 3053.33   42.37
  -5   2  -1 3083.28   38.22
   3  -5  -1 3013.10   38.61
   0   5   1 2153.08   27.66
   0  -5  -1 2132.92   26.90
  -5   0   1 2174.09   27.96
  -5   5  -1 2188.75   27.55
  -5   5  -1 2168.52   27.57
  -5   0   1 2134.15   27.94
  -8   3   1 2736.86   35.75
  -3  -5  -1 2818.92   35.59
   3   5   1 2752.76   35.17
  -5   8  -1 2710.11   34.76
  -5   8  -1 2731.05   35.85
  -8   3   1 2777.42   35.57
  -3  -5  -1 2776.32   35.76
 -11   6   1  844.33   14.66
  -6  -5  -1  846.34   13.59
  -6  -5  -1  836.20   14.68
   6   5   1  838.16   13.81
 -11   6   1  845.37   13.89
  -5  11  -1  829.61   14.87
  -2   8  -1  650.95   11.42
   6   2   1  665.10   10.37
  -8   6   1  636.18   11.24
  -6  -2  -1  626.46   11.21
  -8   6   1  644.76   10.02
  -6  -2  -1  647.14   10.01
  -5   6   1   29.97    1.97
  -6   1  -1   31.34    2.01
  -5   6   1   29.98    1.15
   1   5  -1   26.33    1.91
  -6   1  -1   27.86    1.47
  -6   4  -1   29.73    1.65
  -4  -2   1   26.96    1.86
  -6   4  -1   32.12    1.89
   4   2  -1   26.99    1.79
   2  -6  -1   30.27    2.01
  -2   6   1   30.69    1.97
  -7   1   1  638.89   10.67
  -6   7  -1  631.18   10.54
  -1  -6  -1  606.46    9.83
   1   6   1  622.37   10.40
  -7   1   1  633.09   10.73
  -6   7  -1  630.33   10.01
  -1  -6  -1  616.64   10.72
  -6  10  -1    6.91    1.16
 -10   4   1    6.23    1.37
   4   6   1    8.56    1.43
  -4  -6  -1    7.50    1.38
 -10   4   1    5.79    1.38
  -6  10  -1    5.24    1.45
  -4  -6  -1    7.54    1.46
 -13   7   1  954.06   16.14
  -7  -6  -1  948.11   16.96
  -7  -6  -1  966.37   15.64
   7   6   1  967.65   16.16
  -6  13  -1  952.64   15.12
  -6  13  -1  993.98   17.54
 -13   7   1  941.98   16.78
  -7  -3  -1   56.76    2.47
 -10   7   1   55.19    2.61
   7   3   1   58.72    2.73
  -7  -3  -1   55.48    3.12
 -10   7   1   53.53    2.98
  -3  10  -1   57.48    3.33
  -7   0  -1  283.09    5.63
   0   7  -1  288.65    6.66
  -7   7   1  294.03    5.14
  -7   7   1  292.43    6.66
  -7   0  -1  292.29    6.68
  -7   3  -1    6.66    1.18
  -7   3  -1    6.11    0.96
  -4   7   1    8.07    1.30
   3   4  -1    7.86    1.23
   4  -7  -1    5.25    1.16
  -4   7   1    6.60    0.58
  -7   6  -1 2117.75   27.55
  -1   7   1 2115.73   27.98
   1  -7  -1 2041.86   28.52
  -6  -1   1 2116.38   27.97
  -6  -1   1 2102.62   28.19
  -7   6  -1 2079.12   27.45
  -2  -7  -1 2221.78   29.54
  -9   2   1 2206.40   30.27
  -7   9  -1 2199.92   30.27
  -9   2   1 2222.09   30.17
  -7   9  -1 2281.56   29.25
   2   7   1 2228.36   29.99
  -2  -7  -1 2252.43   30.56
  -7  12  -1  939.21   14.83
 -12   5   1  945.44   16.13
  -5  -7  -1  961.78   16.33
   5   7   1  977.93   15.92
  -5  -7  -1  979.36   15.95
  -7  12  -1  950.49   16.70
 -12   5   1  961.56   16.35
 -15   8   1 1760.49   27.77
  -8  -7  -1 1855.01   26.38
   8   7   1 1773.92   26.84
 -15   8   1 1789.22   27.02
  -8  -7  -1 1831.15   28.33
  -7  15  -1 1788.30   25.42
  -7  15  -1 1722.62   28.32
  -8  -4  -1   77.67    4.03
   8   4   1   79.36    3.52
 -12   8   1   84.99    4.03
 -12   8   1   85.59    3.65
  -4  12  -1   86.85    4.33
  -8  -4  -1   87.42    3.28
  -9   8   1   40.66    1.99
  -9   8   1   43.21    2.70
  -8  -1  -1   39.83    1.91
   8   1   1   33.48    2.12
  -1   9  -1   36.12    2.62
  -8  -1  -1   35.62    2.56
   2   6  -1 1969.92   27.11
  -8   2  -1 1945.86   25.67
  -6   8   1 2002.33   24.54
  -8   2  -1 1929.93   27.02
  -6   8   1 2017.65   27.29
  -8   5  -1  937.02   14.07
  -8   5  -1  973.93   14.77
  -3   8   1  963.77   15.05
   5   3  -1  960.90   14.88
  -5  -3   1  959.49   15.10
   3  -8  -1  951.33   15.37
  -8   0   1  184.97    5.38
  -8   8  -1  180.48    4.75
  -8   0   1  179.31    5.09
  -8   8  -1  177.41    5.02
   0   8   1  183.64    5.23
   0  -8  -1  172.98    5.31
   3   8   1  992.42   16.27
  -3  -8  -1 1002.03   16.08
  -8  11  -1 1013.64   16.81
  -3  -8  -1 1010.04   16.59
 -11   3   1  957.60   16.42
  -8  11  -1  989.89   15.18
 -11   3   1  981.07   16.37
  -6  -8  -1  438.80    9.69
 -14   6   1  433.62   10.09
 -14   6   1  427.15   10.18
   6   8   1  425.33    9.88
  -8  14  -1  437.34   10.70
  -8  14  -1  449.42    8.98
  -6  -8  -1  428.77   10.21
  -9  -8  -1   24.97    3.15
 -17   9   1   23.96    2.90
 -17   9   1   26.77    3.18
   9   8   1   26.80    2.98
  -8  17  -1   23.25    3.24
   9   5   1    6.60    1.66
  -5  14  -1    3.56    1.72
  -9  -5  -1    4.27    1.33
  -9  -5  -1    4.64    1.81
 -14   9   1    4.93    1.60
 -14   9   1    2.03    1.32
   9   2   1  100.17    3.82
  -9  -2  -1  103.07    3.27
 -11   9   1  102.37    4.46
  -2  11  -1  103.56    4.61
  -9  -2  -1  109.02    4.63
 -11   9   1  102.25    3.57
  -8   9   1  201.18    4.16
  -9   1  -1  202.57    5.01
  -8   9   1  202.51    5.95
   1   8  -1  206.36    5.90
  -5   9   1    4.02    1.22
  -5   9   1    6.50    0.70
   4   5  -1    6.83    1.35
  -9   4  -1    4.25    0.99
  -9   4  -1    7.49    1.39
  -7  -2   1   63.10    3.23
  -2   9   1   62.00    3.14
  -9   7  -1   66.20    2.93
  -9   7  -1   68.80    3.00
   2  -9  -1   64.67    3.44
   7   2  -1   60.55    2.99
  -1  -9  -1  187.14    5.88
  -9  10  -1  188.94    5.12
   1   9   1  190.73    5.73
 -10   1   1  189.51    5.90
  -9  10  -1  185.19    5.74
 -10   1   1  183.35    5.61
  -4  -9  -1  150.92    5.40
 -13   4   1  152.73    5.54
   4   9   1  148.41    5.49
  -4  -9  -1  156.17    5.59
 -13   4   1  154.29    5.62
  -9  13  -1  147.60    4.67
  -9  13  -1  157.42    5.88
  -7  -9  -1  111.68    5.33
 -16   7   1  112.47    5.20
  -9  16  -1  110.91    5.61
   7   9   1  120.85    5.30
 -16   7   1  120.82    5.40
  -9  19  -1   13.47    2.87
 -19  10   1   11.91    2.54
 -19  10   1   16.24    2.93
 -10  -9  -1   10.99    2.56
  10   9   1   11.63    2.53
 -16  10   1    2.04    1.40
 -16  10   1    1.20    1.41
  -6  16  -1    6.65    2.13
 -10  -6  -1    2.02    1.72
  10   6   1    2.57    1.43
 -10  -3  -1  280.33    6.09
 -10  -3  -1  265.78    8.00
  -3  13  -1  285.34    8.35
 -13  10   1  261.96    7.80
  10   3   1  259.38    6.93
 -13  10   1  270.90    6.65
 -10  10   1  653.55   10.32
 -10  10   1  649.51   12.62
   0  10  -1  642.25   12.68
 -10   0  -1  679.99   10.18
 -10   0  -1  641.52   11.29
 -10   0  -1  636.72   12.68
   3   7  -1  263.26    6.95
 -10   3  -1  281.74    7.09
 -10   3  -1  278.91    6.18
  -7  10   1  275.69    7.21
  -7  10   1  291.59    4.97
 -10   6  -1   73.34    3.08
  -6  -4   1   72.82    3.53
   6   4  -1   69.22    3.36
  -4  10   1   65.00    3.35
 -10   6  -1   75.34    3.44
 -10   9  -1 1336.87   20.34
  -9  -1   1 1369.91   20.65
 -10   9  -1 1336.65   19.76
  -9  -1   1 1308.85   20.95
  -1  10   1 1348.50   20.79
   1 -10  -1 1333.91   21.25
 -12   2   1    0.06    1.10
 -12   2   1   -0.47    0.99
   2  10   1   -0.44    1.19
 -10  12  -1    0.52    0.95
  -2 -10  -1    0.58    1.21
 -10  12  -1   -0.16    1.04
 -10  15  -1    5.03    1.48
 -15   5   1    4.02    1.78
   5  10   1    4.57    1.71
 -10  15  -1    2.83    1.68
  -5 -10  -1    4.00    1.53
 -15   5   1    2.73    1.42
   8  10   1  178.06    6.89
  -8 -10  -1  171.03    7.07
 -18   8   1  170.44    7.00
 -18   8   1  176.05    6.90
 -10  18  -1  175.90    7.59
 -11 -10  -1    3.58    2.24
 -10  21  -1    3.13    2.12
 -21  11   1    3.61    2.14
  -7  18  -1  330.35   10.60
 -11  -7  -1  352.45   10.76
 -18  11   1  339.62   10.24
  11   7   1  340.64    9.55
 -18  11   1  345.02    9.51
 -15  11   1  429.92    9.47
 -11  -4  -1  427.74   11.19
  11   4   1  421.14    9.81
 -15  11   1  435.81   11.05
  -4  15  -1  424.34   11.29
 -12  11   1  189.37    5.00
  -1  12  -1  196.57    6.74
 -12  11   1  203.83    6.72
 -11  -1  -1  191.57    6.72
  11   1   1  191.34    5.70
  -9  11   1  118.75    4.83
 -11   2  -1  118.97    4.13
   2   9  -1  119.80    4.82
  -9  11   1  121.93    3.25
 -11   2  -1  120.78    4.89
  -6  11   1    4.17    1.48
 -11   5  -1    1.16    1.10
  -6  11   1    1.09    0.60
 -11   5  -1    0.99    0.87
   5   6  -1    0.93    0.96
  -8  -3   1    8.53    1.77
 -11   8  -1    9.47    1.58
  -3  11   1   12.77    2.01
 -11   8  -1   10.77    1.70
   8   3  -1    7.78    1.58
 -11  11  -1  104.11    4.58
   0  11   1  107.75    4.70
 -11   0   1  107.49    4.81
 -11   0   1  110.94    4.59
 -11  11  -1  111.39    4.19
   3  11   1  523.80   11.67
 -11  14  -1  532.24   12.21
 -14   3   1  498.60   11.86
 -11  14  -1  535.11   10.39
 -14   3   1  525.59   11.66
 -17   6   1    2.17    1.59
 -11  17  -1    9.27    2.50
 -17   6   1    5.74    1.89
   6  11   1    7.92    2.17
 -20   9   1  202.33    8.05
   9  11   1  203.01    7.87
 -20   9   1  218.28    8.34
 -11  20  -1  212.21    8.88
 -23  12   1    3.50    2.28
 -11  23  -1    5.09    2.58
 -12  -8  -1    0.97    1.65
  -8  20  -1   -1.12    1.74
 -20  12   1    0.81    1.64
  12   5   1   49.00    3.62
 -12  -5  -1   49.01    4.21
 -17  12   1   52.05    4.27
  -5  17  -1   47.69    4.36
  -2  14  -1  351.76    9.84
 -14  12   1  339.16    9.53
 -12  -2  -1  332.41    9.59
  12   2   1  345.42    8.55
   1  11  -1   62.37    3.85
 -11  12   1   62.63    2.66
 -12   1  -1   51.80    2.98
 -11  12   1   63.64    3.83
 -12   1  -1   59.57    3.86
 -12   4  -1    4.34    1.57
  -8  12   1    5.48    0.89
   4   8  -1    3.53    1.52
 -12   4  -1    5.71    1.27
  -8  12   1    5.41    1.60
 -12   7  -1 1152.34   18.20
 -12   7  -1 1160.56   18.76
  -7  -5   1 1187.44   19.54
  -5  12   1 1178.75   19.48
   7   5  -1 1166.23   18.98
 -12  10  -1   89.07    4.13
 -12  10  -1   79.65    3.77
 -10  -2   1   90.39    4.49
  10   2  -1   90.15    4.23
  -2  12   1   90.67    4.52
   1  12   1  158.73    6.08
 -13   1   1  156.45    6.25
 -13   1   1  167.87    6.06
 -12  13  -1  163.65    5.36
 -12  13  -1  167.04    6.18
 -16   4   1   29.02    3.09
 -16   4   1   21.14    3.02
   4  12   1   28.28    3.14
 -12  16  -1   26.04    3.25
 -19   7   1   -1.27    1.48
 -19   7   1    6.11    2.16
 -12  19  -1    0.76    1.67
   7  12   1    0.56    1.72
 -22  10   1   54.77    5.00
 -22  10   1   65.23    5.33
 -12  22  -1   56.49    5.46
  -9  22  -1   31.42    4.44
 -22  13   1   23.70    3.76
 -13  -9  -1   28.71    4.12
 -13  -6  -1    3.13    1.97
 -19  13   1    0.82    1.77
  -6  19  -1    2.66    2.07
  -3  16  -1    8.05    2.29
 -13  -3  -1   10.01    2.48
 -16  13   1    9.83    2.36
  13   3   1    7.58    2.00
 -13   0  -1   29.24    3.26
  13   0   1   23.41    2.43
 -13  13   1   28.60    3.09
   0  13  -1   22.72    2.97
 -13   3  -1   51.54    3.58
   3  10  -1   47.93    3.46
 -13   3  -1   45.15    2.86
 -10  13   1   49.67    3.56
 -13   6  -1   60.74    3.20
  -7  13   1   55.40    3.67
 -13   6  -1   60.04    3.58
   6   7  -1   58.88    3.60
   9   4  -1  781.90   14.74
 -13   9  -1  789.58   14.39
 -13   9  -1  777.92   14.45
  -4  13   1  821.41   15.54
  -9  -4   1  796.98   15.41
  -1  13   1   59.40    4.04
 -12  -1   1   57.56    3.90
 -13  12  -1   54.04    3.31
 -13  12  -1   55.05    3.54
  12   1  -1   54.91    3.64
 -15   2   1   32.37    3.16
 -15   2   1   29.82    3.36
 -13  15  -1   33.31    3.39
   2  13   1   36.28    3.54
 -18   5   1  414.87   11.83
 -13  18  -1  433.46   12.13
 -18   5   1  422.92   11.44
   5  13   1  452.96   11.80
   8  13   1   30.50    3.87
 -21   8   1   34.87    4.10
 -13  21  -1   39.30    4.66
 -21   8   1   32.54    4.10
 -24  11   1   39.53    4.72
 -13  24  -1   31.57    4.77
 -10  24  -1   -0.62    2.35
 -24  14   1   -1.38    1.80
 -21  14   1    6.41    2.43
  -7  21  -1    8.71    2.69
 -14  -7  -1    3.65    2.13
 -14  -4  -1    2.01    1.87
  -4  18  -1   -1.16    1.50
 -18  14   1   -0.09    1.50
  -1  15  -1  224.58    8.16
  14   1   1  236.97    7.20
 -15  14   1  223.87    7.99
 -14  -1  -1  224.65    8.23
   2  12  -1   76.94    4.48
 -12  14   1   66.93    4.28
 -14   2  -1   66.63    4.29
 -14   2  -1   74.01    3.73
   5   9  -1  304.75    8.62
 -14   5  -1  324.26    7.91
  -9  14   1  327.08    9.20
 -14   5  -1  311.28    8.78
 -14   8  -1    8.63    1.77
   8   6  -1   10.88    2.02
  -8  -6   1   13.25    2.33
  -6  14   1    8.21    2.03
 -14   8  -1   11.29    2.11
 -11  -3   1  332.57    9.52
  11   3  -1  328.61    8.90
  -3  14   1  332.96    9.37
 -14  11  -1  330.12    8.74
 -14  11  -1  326.58    8.43
   0  14   1    2.82    1.84
 -14  14  -1    1.76    1.65
 -14  14  -1    5.32    1.65
 -14   0   1    6.73    2.01
 -17   3   1   51.00    3.96
 -17   3   1   42.01    4.03
   3  14   1   50.15    4.24
 -14  17  -1   44.34    4.14
   6  14   1   -1.25    1.60
 -20   6   1    1.85    1.94
 -20   6   1    1.44    1.81
 -14  20  -1    4.19    2.13
 -23   9   1   45.59    4.80
 -23   9   1   40.91    4.69
 -14  23  -1   47.50    5.41
 -15  -8  -1    0.87    1.97
  -8  23  -1   -1.65    2.08
 -23  15   1    1.17    2.18
  -5  20  -1    2.77    1.95
 -20  15   1   -0.52    1.71
 -15  -5  -1   -1.57    1.60
  -2  17  -1    6.09    2.20
 -17  15   1    4.25    1.87
 -15  -2  -1   11.01    2.56
   1  14  -1   17.56    2.97
 -14  15   1   19.80    2.95
  15  -1   1   20.94    2.52
 -15   1  -1   21.25    3.20
 -11  15   1   -0.32    1.40
 -15   4  -1    1.09    1.15
 -15   4  -1    0.85    1.29
   4  11  -1    0.53    1.42
 -15   7  -1 1112.56   19.69
   7   8  -1 1110.73   19.73
 -15   7  -1 1104.61   18.58
  -8  15   1 1137.71   20.48
 -10  -5   1  235.04    8.01
  10   5  -1  240.05    7.63
 -15  10  -1  241.51    7.39
  -5  15   1  249.71    8.15
 -15  10  -1  239.56    7.34
  13   2  -1  376.72    9.98
 -15  13  -1  388.86    9.49
 -15  13  -1  363.11    9.93
  -2  15   1  374.11   10.50
 -13  -2   1  364.35   10.58
   1  15   1    4.26    1.89
 -15  16  -1    2.52    1.70
 -16   1   1    3.59    1.84
 -19   4   1    4.55    2.13
   4  15   1    1.29    1.85
 -19   4   1    0.91    1.56
 -15  19  -1   -0.55    1.73
 -22   7   1   21.15    3.85
   7  15   1   23.90    3.71
 -15  22  -1   25.43    4.21
 -22   7   1   23.94    3.75
 -16  -6  -1   64.58    5.82
  -6  22  -1   68.11    6.05
 -22  16   1   82.13    5.97
  -3  19  -1   93.97    6.05
 -16  -3  -1   87.35    5.85
 -19  16   1   96.27    5.92
 -16   0  -1  212.89    8.47
   0  16  -1  213.59    8.37
 -16  16   1  214.30    8.20
   3  13  -1  387.00   10.77
 -16   3  -1  369.15   10.81
 -16   3  -1  369.88    9.32
 -13  16   1  363.92   10.76
 -16   6  -1   14.71    2.64
 -16   6  -1   11.84    2.12
   6  10  -1   11.38    2.40
 -10  16   1   16.37    2.89
   9   7  -1  155.39    6.40
  -9  -7   1  164.24    6.73
  -7  16   1  163.02    6.81
 -16   9  -1  166.78    6.45
 -16   9  -1  161.73    6.03
  -4  16   1   32.59    3.58
  12   4  -1   29.60    3.16
 -12  -4   1   28.39    3.42
 -16  12  -1   28.76    3.11
 -16  12  -1   29.38    3.02
  -1  16   1   34.26    3.73
 -15  -1   1   29.26    3.61
  15   1  -1   36.70    3.58
 -16  15  -1   28.12    3.36
 -18   2   1  124.52    6.68
   2  16   1  129.91    6.53
 -16  18  -1  129.06    6.58
 -21   5   1   13.73    3.13
 -16  21  -1   19.97    3.62
   5  16   1   20.03    3.58
 -21   5   1   15.10    2.94
 -24   8   1   24.21    4.19
 -16  24  -1   21.40    4.03
 -24  17   1    1.85    2.47
 -17  -4  -1    2.56    2.33
  -4  21  -1   -1.90    1.83
 -21  17   1    1.76    2.12
  -1  18  -1   22.01    3.67
 -18  17   1   24.05    3.66
 -17  -1  -1   20.32    3.50
 -15  17   1   26.55    3.56
   2  15  -1   20.71    3.37
 -17   2  -1   23.34    3.44
 -17   5  -1    1.26    1.32
   5  12  -1   -1.72    1.43
 -17   5  -1    0.52    1.47
 -12  17   1    1.91    1.58
  -9  17   1  689.98   15.82
   8   9  -1  708.68   15.31
 -17   8  -1  711.80   14.28
 -17   8  -1  703.05   15.28
 -17  11  -1   62.10    4.02
 -17  11  -1   54.39    3.84
  11   6  -1   54.61    4.00
  -6  17   1   57.32    4.50
 -11  -6   1   61.60    4.50
 -17  14  -1  105.22    5.52
 -14  -3   1  104.15    5.84
  14   3  -1  117.78    5.76
  -3  17   1  105.25    5.90
 -17  14  -1  108.36    5.23
 -17   0   1   60.96    5.17
  17   0  -1   62.40    4.46
   0  17   1   53.62    4.70
 -17  17  -1   60.21    4.61
 -17  20  -1   14.15    3.19
   3  17   1   17.81    3.35
 -20   3   1   12.95    3.09
 -23   6   1    1.41    2.09
   6  17   1   -0.18    2.22
 -17  23  -1    2.34    2.19
  -5  23  -1   -2.78    2.12
 -18  -5  -1    0.68    2.05
 -23  18   1   -0.29    2.19
  -2  20  -1   -1.41    1.68
 -20  18   1    0.24    1.74
 -18  -2  -1    1.72    2.11
   1  17  -1   -0.01    1.83
 -18   1  -1    5.13    2.32
 -17  18   1    1.87    1.76
   4  14  -1   -0.85    1.37
 -18   4  -1   -0.19    1.30
 -14  18   1    0.59    1.62
 -18   4  -1   -1.45    1.39
 -18   7  -1  166.25    6.29
 -11  18   1  166.31    7.39
   7  11  -1  174.03    7.29
 -18   7  -1  162.45    7.16
  -8  18   1  423.11   12.16
 -18  10  -1  423.53   10.86
 -18  10  -1  421.70   11.34
  10   8  -1  427.74   11.51
  -5  18   1    3.93    1.95
 -18  13  -1    2.73    1.68
 -13  -5   1    4.43    1.97
  13   5  -1    8.31    2.22
 -18  13  -1    4.14    1.91
 -18  16  -1   -0.04    1.40
  16   2  -1   -0.41    1.32
  -2  18   1   -2.53    1.47
 -16  -2   1    1.57    1.66
   1  18   1   17.31    3.35
 -19   1   1   20.46    3.73
  19  -1  -1   21.39    3.28
 -18  19  -1   14.61    3.22
 -18  22  -1   37.57    4.83
 -22   4   1   46.24    5.24
   4  18   1   44.31    4.93
 -19  -3  -1   20.24    4.16
  -3  22  -1   15.23    3.68
 -22  19   1    8.83    3.23
   0  19  -1    1.10    2.04
 -19  19   1    2.96    2.31
 -19   0  -1    1.28    1.99
 -16  19   1   16.98    3.29
 -19   3  -1   21.33    3.65
   3  16  -1   18.36    3.34
 -13  19   1   68.45    5.17
 -19   6  -1   77.60    5.21
   6  13  -1   79.00    5.19
 -19   9  -1   32.88    3.38
 -19   9  -1   41.69    4.13
 -10  19   1   33.07    4.06
   9  10  -1   35.43    3.85
 -19  12  -1   19.20    3.14
  -7  19   1   17.24    3.14
  12   7  -1   19.82    3.24
 -19  12  -1   22.21    3.12
  -4  19   1   16.37    3.19
 -19  15  -1   14.47    2.79
 -15  -4   1   12.34    2.88
  15   4  -1    8.50    2.48
  18   1  -1   15.63    3.01
 -19  18  -1   20.09    3.50
 -18  -1   1   18.65    3.50
  -1  19   1   17.15    3.40
   2  19   1    4.83    2.54
 -19  21  -1    1.59    2.25
 -21   2   1    3.93    2.50
 -20  -1  -1    0.46    2.53
 -21  20   1    0.42    2.14
  -1  21  -1   -0.59    2.01
 -20   2  -1    5.04    2.31
 -18  20   1    1.90    2.07
   2  18  -1    5.35    2.35
 -20   5  -1   58.67    5.29
   5  15  -1   42.73    4.56
 -15  20   1   48.95    4.95
   8  12  -1    8.53    2.67
 -12  20   1   12.19    2.88
 -20   8  -1   16.98    3.20
 -20  11  -1  142.45    6.88
  -9  20   1  143.74    7.35
  11   9  -1  137.82    6.81
 -20  11  -1  134.07    6.29
  -6  20   1   66.72    5.14
 -14  -6   1   71.87    5.41
  14   6  -1   70.83    4.92
 -20  14  -1   72.28    4.99
  -3  20   1   76.75    5.61
 -17  -3   1   67.86    5.90
  17   3  -1   69.49    4.92
 -20  17  -1   84.16    5.62
 -20  20  -1   11.49    2.94
 -20   0   1    7.65    2.97
   0  20   1    4.95    2.64
 -20  21   1   28.07    4.44
   1  20  -1   26.91    4.50
 -21   1  -1   17.50    3.83
 -17  21   1   13.03    3.15
   4  17  -1    9.69    2.91
 -21   4  -1   12.50    3.18
 -14  21   1   10.10    2.73
   7  14  -1   10.25    2.75
 -21   7  -1   10.00    2.90
 -21  10  -1  130.96    6.85
  10  11  -1  115.04    6.47
 -11  21   1  129.70    7.32
  13   8  -1   76.82    5.37
  -8  21   1   76.40    5.62
 -21  13  -1   67.55    4.95
 -16  -5   1   33.26    4.52
  -5  21   1   33.08    4.47
 -21  16  -1   32.32    4.21
  16   5  -1   35.50    4.08
 -19  -2   1   46.77    5.43
  -2  21   1   52.01    5.41
 -21  19  -1   52.27    5.17
 -19  22   1   -0.49    1.66
 -22   3  -1    2.36    2.48
   3  19  -1    1.73    2.40
 -16  22   1    3.39    2.40
 -22   6  -1    1.19    2.15
   6  16  -1    4.36    2.65
 -22   9  -1    2.94    2.17
 -13  22   1    4.08    2.28
   9  13  -1    0.92    2.17
 -22  12  -1   34.74    4.21
  12  10  -1   43.12    4.65
 -10  22   1   29.12    4.33
  -7  22   1  183.18    8.96
 -22  15  -1  191.64    8.31
  15   7  -1  170.40    8.02
  -4  22   1   51.35    5.48
 -18  -4   1   62.27    6.07
 -22  18  -1   69.05    5.80
   5  18  -1    4.31    2.65
 -23   5  -1   -1.28    2.12
 -18  23   1   -0.69    1.89
 -23   8  -1   23.40    4.13
 -15  23   1   22.15    4.13
   8  15  -1   22.08    3.93
 -23  11  -1    6.54    2.70
 -12  23   1    2.50    2.62
  11  12  -1    4.12    2.36
  -9  23   1    9.23    3.09
  14   9  -1    6.56    2.73
  -6  23   1   11.42    3.26
   7  17  -1   38.75    5.28
 -24   7  -1   32.80    4.93
  10  14  -1    3.69    2.63
 -24  10  -1    4.54    2.60
 -14  24   1    0.83    2.32
 -11  24   1    5.39    2.61
  13  11  -1    3.47    2.48
   0  -1  -2 3698.09   47.65
  -1   1  -2 3640.38   47.77
   0   1   2 3581.27   47.43
  -1   1  -2 3665.39   47.78
  -1   0   2 3665.66   46.00
  -2   2   2 1223.08   16.20
   0   2  -2 1255.85   16.25
   2  -2  -2 1212.44   16.38
  -2   0  -2 1241.92   16.40
   1   2   2  488.27    6.78
  -2   3  -2  484.38    7.86
  -1  -2  -2  473.77    7.23
  -2   3  -2  483.11    7.26
  -3   1   2  473.11    7.74
  -1   4  -2  680.72   10.28
  -3  -1  -2  676.31   10.30
   3   1   2  669.79    8.91
   4  -3  -2  660.99    9.80
  -4   3   2  663.41   10.36
  -3   2  -2  327.93    5.99
  -3   2  -2  337.09    4.90
   1  -3  -2  338.20    4.91
   1  -3  -2  330.43    6.09
  -2  -1   2  331.98    5.97
  -1   3   2  329.07    5.55
   2   3   2 1620.77   20.30
  -5   2   2 1594.03   20.87
  -2  -3  -2 1607.98   20.91
  -2  -3  -2 1579.64   21.63
   5  -2  -2 1592.56   20.24
  -5   2   2 1575.71   21.56
  -3   5  -2 1596.23   21.07
  -6   4   2  340.78    5.86
   6  -4  -2  338.56    5.90
  -2   6  -2  342.71    6.78
   4   2   2  334.70    5.48
  -4  -2  -2  338.57    6.70
  -4  -2  -2  334.35    6.53
  -6   4   2  330.84    6.89
   1   3  -2  818.20   12.45
  -3   4   2  848.93   12.36
   3  -4  -2  857.79   12.57
  -4   1  -2  863.66   12.67
  -4   1  -2  872.21   11.26
   0   4   2  185.37    3.97
  -4   4  -2  193.12    3.92
  -4   0   2  199.13    4.66
  -4   4  -2  194.43    4.50
   0  -4  -2  194.20    3.63
   0  -4  -2  190.77    4.58
   3   4   2 1452.29   19.23
  -4   7  -2 1469.17   20.31
  -7   3   2 1454.53   20.68
  -4   7  -2 1449.98   20.19
  -3  -4  -2 1412.96   19.88
   7  -3  -2 1448.42   18.56
  -3  -4  -2 1464.95   20.49
  -7   3   2 1432.64   19.81
  -5  -3  -2   92.56    3.31
  -3   8  -2  106.10    3.83
   5   3   2   91.17    2.84
  -8   5   2  100.57    3.79
  -8   5   2   95.41    3.06
  -5  -3  -2  100.60    3.65
   0   5  -2  942.80   14.16
  -5   5   2  919.99   12.13
   5   0   2  960.49   12.27
  -5   5   2  931.12   14.13
   5  -5  -2  929.91   13.67
  -5   0  -2  941.01   14.12
   2  -5  -2 1275.15   18.22
   3   2  -2 1271.18   18.01
  -5   3  -2 1297.05   18.03
   2  -5  -2 1292.72   16.82
  -5   3  -2 1299.43   16.56
  -2   5   2 1288.10   17.65
  -5   6  -2 2642.57   34.25
  -1  -5  -2 2722.21   33.42
  -1  -5  -2 2644.93   35.02
  -6   1   2 2682.24   34.63
  -5   6  -2 2622.57   33.81
  -6   1   2 2657.57   34.29
   6  -1  -2 2726.74   35.26
   1   5   2 2706.94   33.72
  -9   4   2  229.24    5.60
  -5   9  -2  225.70    5.61
  -9   4   2  230.61    6.13
   4   5   2  229.27    5.27
  -4  -5  -2  224.01    5.70
  -5   9  -2  228.85    6.07
  -4  -5  -2  223.81    5.76
   6   4   2   57.11    2.55
  -6  -4  -2   53.44    3.06
 -10   6   2   53.63    3.13
 -10   6   2   52.78    2.62
  -4  10  -2   53.46    3.16
  -6  -4  -2   61.34    2.90
  -6  -1  -2  245.27    5.43
  -6  -1  -2  247.36    6.02
   6   1   2  249.58    4.65
   7  -6  -2  243.43    5.38
  -7   6   2  237.20    6.00
  -1   7  -2  250.94    6.10
  -7   6   2  256.84    4.61
  -6   2  -2 1384.29   19.54
   2   4  -2 1364.19   19.51
   4  -6  -2 1366.28   19.52
  -4   6   2 1384.31   19.43
  -6   2  -2 1405.59   17.65
  -6   5  -2  891.36   12.64
   1  -6  -2  862.68   11.69
  -1   6   2  862.85   13.09
  -5  -1   2  881.28   13.72
  -6   5  -2  888.73   13.52
   1  -6  -2  856.57   13.92
   2   6   2 3124.79   38.95
  -2  -6  -2 3025.45   40.27
  -6   8  -2 3101.03   39.37
  -8   2   2 3054.18   40.02
  -6   8  -2 3064.30   39.45
  -2  -6  -2 3061.01   38.77
  -8   2   2 3054.41   39.58
   5   6   2   66.93    3.08
 -11   5   2   63.13    3.13
  -5  -6  -2   71.68    3.43
  -6  11  -2   68.21    3.18
  -6  11  -2   63.96    3.52
  -5  -6  -2   65.43    3.30
 -11   5   2   70.77    3.70
  -7  -5  -2  206.36    6.38
  -7  -5  -2  210.32    5.85
   7   5   2  201.42    5.45
 -12   7   2  206.73    5.71
 -12   7   2  196.10    6.44
  -5  12  -2  192.88    6.45
   7   2   2    5.49    0.95
  -7  -2  -2    3.75    1.22
  -9   7   2    5.92    0.98
  -9   7   2    5.68    1.38
  -2   9  -2    5.57    1.48
  -7  -2  -2    4.82    1.05
  -7   1  -2   75.53    2.24
  -6   7   2   73.78    3.25
   1   6  -2   71.86    3.22
  -7   1  -2   74.36    3.26
  -6   7   2   72.92    1.61
   6  -7  -2   74.99    3.11
  -3   7   2 1042.54   15.68
   4   3  -2 1057.11   15.99
   3  -7  -2 1016.21   16.07
  -7   4  -2 1063.14   15.94
  -7   4  -2 1036.00   14.32
   0   7   2  118.13    3.82
   0  -7  -2  112.24    4.08
  -7   7  -2  116.37    3.73
  -7   0   2  117.34    4.12
   0  -7  -2  118.41    3.17
  -7   0   2  118.85    4.16
  -7   7  -2  121.51    3.93
  -3  -7  -2  874.22   14.73
  -3  -7  -2  834.68   13.87
  -7  10  -2  864.52   14.57
  -7  10  -2  833.75   13.89
 -10   3   2  853.10   14.86
 -10   3   2  864.15   14.43
   3   7   2  851.15   13.81
  -6  -7  -2   -0.11    1.18
  -7  13  -2    1.33    1.02
  -6  -7  -2    2.98    1.33
   6   7   2   -0.67    0.99
 -13   6   2   -0.59    0.99
  -7  13  -2    2.64    1.44
 -13   6   2    2.09    1.27
  -8  -6  -2  359.71    9.45
 -14   8   2  362.52    8.51
   8   6   2  357.81    8.31
  -6  14  -2  364.67    9.79
 -14   8   2  340.34    9.35
  -6  14  -2  355.63    8.40
  -8  -6  -2  358.35    8.46
 -11   8   2   65.29    3.62
  -8  -3  -2   65.61    3.60
 -11   8   2   67.17    2.87
  -8  -3  -2   67.35    2.98
   8   3   2   60.95    2.84
  -3  11  -2   71.08    3.94
  -8   8   2    1.10    0.91
   0   8  -2    0.71    0.95
  -8   8   2    1.75    0.61
   8   0   2    1.35    0.69
  -8   0  -2    0.81    0.98
   3   5  -2   41.19    2.55
  -8   3  -2   38.40    1.80
   5  -8  -2   39.27    2.60
  -8   3  -2   40.07    2.54
  -5   8   2   37.96    2.47
  -8   6  -2 1161.02   16.55
   6   2  -2 1152.23   17.71
  -6  -2   2 1172.38   17.88
  -8   6  -2 1161.43   17.51
   2  -8  -2 1129.07   18.08
  -2   8   2 1162.57   17.41
   1   8   2 1108.08   17.23
  -1  -8  -2 1145.71   16.45
  -9   1   2 1140.69   18.05
  -1  -8  -2 1093.61   18.02
  -8   9  -2 1128.14   17.34
  -8   9  -2 1105.62   17.09
  -9   1   2 1131.60   17.92
  -4  -8  -2   35.44    2.66
 -12   4   2   32.31    2.74
 -12   4   2   29.67    2.81
  -8  12  -2   29.17    2.73
   4   8   2   30.15    2.51
  -4  -8  -2   27.80    2.60
  -8  12  -2   31.38    2.46
 -15   7   2    1.19    1.41
   7   8   2    0.69    1.41
  -7  -8  -2    1.13    1.37
  -8  15  -2    1.80    1.66
  -8  15  -2    0.09    1.00
 -15   7   2   -0.56    1.16
  -7  -8  -2   -0.93    1.19
 -16   9   2   69.16    4.37
   9   7   2   64.83    3.83
  -9  -7  -2   77.75    4.05
  -7  16  -2   70.36    3.73
  -7  16  -2   69.92    4.51
 -16   9   2   71.04    3.97
  -9  -7  -2   69.14    4.36
  -4  13  -2    6.05    1.85
  -9  -4  -2    8.24    1.54
  -9  -4  -2    6.19    1.77
   9   4   2    5.33    1.42
 -13   9   2    3.88    1.59
 -13   9   2    6.10    1.39
 -10   9   2  971.46   16.68
  -1  10  -2  954.48   16.67
  -9  -1  -2  968.60   14.79
  -9  -1  -2  926.73   16.46
   9   1   2  994.01   14.56
 -10   9   2  951.91   13.74
   7  -9  -2   83.07    3.72
  -9   2  -2   90.88    2.88
  -7   9   2   89.21    3.85
   2   7  -2   79.92    3.72
  -9   2  -2   84.70    3.84
  -7   9   2   87.84    1.71
  -9   5  -2  616.83   11.30
   4  -9  -2  605.05   11.65
   5   4  -2  600.63   11.32
  -9   5  -2  599.53    9.83
  -4   9   2  606.72   11.24
  -9   8  -2 1245.44   18.85
  -1   9   2 1235.69   18.95
   1  -9  -2 1229.60   19.71
  -8  -1   2 1248.49   19.44
  -9   8  -2 1236.17   18.39
  -8  -1   2 1236.35   19.48
  -9  11  -2  105.12    4.07
 -11   2   2  103.13    4.46
   2   9   2   97.95    4.17
  -2  -9  -2  100.33    3.81
  -9  11  -2   96.60    4.20
 -11   2   2  100.08    4.45
  -2  -9  -2  108.29    4.63
  -5  -9  -2   17.33    2.35
 -14   5   2   13.16    2.15
  -5  -9  -2   15.26    2.31
  -9  14  -2   15.02    2.48
 -14   5   2   15.32    2.42
  -9  14  -2   18.33    2.10
   5   9   2   15.09    2.19
  -9  17  -2   40.20    3.94
 -17   8   2   39.52    3.76
   8   9   2   42.76    3.44
  -8  -9  -2   38.69    3.36
 -17   8   2   41.78    3.51
  -8  -9  -2   36.40    3.64
 -18  10   2   -0.57    1.37
 -10  -8  -2    0.01    1.55
  -8  18  -2    2.77    1.89
 -18  10   2    2.76    1.59
 -15  10   2  244.49    6.73
 -10  -5  -2  225.77    7.76
  10   5   2  251.23    6.93
  -5  15  -2  235.37    8.12
 -15  10   2  225.13    7.82
 -10  -2  -2    4.51    1.66
 -12  10   2    7.47    1.90
  10   2   2    5.46    1.29
 -12  10   2   10.03    1.38
  -2  12  -2    5.28    1.77
 -10  -2  -2    6.40    1.33
 -10   1  -2   41.20    2.19
  -9  10   2   40.86    1.66
  -9  10   2   44.84    3.07
   1   9  -2   37.45    2.95
  -6  10   2  655.89   12.47
 -10   4  -2  655.83   12.40
   4   6  -2  658.78   12.34
 -10   4  -2  660.04   10.62
   6 -10  -2  675.61   12.68
   7   3  -2   59.97    3.34
  -3  10   2   59.26    3.30
   3 -10  -2   59.25    3.47
 -10   7  -2   56.65    2.71
 -10   7  -2   56.24    3.08
  -7  -3   2   56.61    3.29
   0  10   2    1.22    1.19
   0 -10  -2    0.77    1.18
 -10  10  -2    0.31    1.02
 -10   0   2    4.13    1.42
 -10   0   2    1.73    1.31
 -10  10  -2    1.37    1.09
 -10  13  -2   33.91    2.64
 -13   3   2   38.81    3.23
  -3 -10  -2   34.57    2.72
   3  10   2   41.40    3.17
 -10  13  -2   41.11    3.21
 -13   3   2   37.59    3.18
  -3 -10  -2   34.12    3.09
 -16   6   2    4.80    1.71
 -16   6   2    6.75    1.91
 -10  16  -2    6.28    2.05
 -10  16  -2    4.55    1.58
   6  10   2    2.31    1.62
  -6 -10  -2    6.96    2.09
  -6 -10  -2    8.29    2.03
  -9 -10  -2   12.54    2.74
 -19   9   2   17.29    3.07
 -10  19  -2   15.52    3.06
 -19   9   2   14.14    2.66
  -9  20  -2   55.76    5.05
 -11  -9  -2   62.41    4.73
 -20  11   2   54.42    4.88
 -17  11   2  125.17    6.07
  -6  17  -2  114.89    6.04
 -11  -6  -2  113.36    5.85
  -3  14  -2   99.34    5.21
 -11  -3  -2  104.95    5.26
 -14  11   2  104.21    5.24
  11   3   2  113.95    4.37
  11   0   2  322.17    7.08
 -11   0  -2  316.88    8.70
   0  11  -2  323.82    8.79
 -11  11   2  324.12    8.79
 -11   0  -2  333.64    6.95
   3   8  -2   66.11    3.72
 -11   3  -2   65.46    2.74
  -8  11   2   69.96    3.80
 -11   3  -2   62.97    3.63
 -11   6  -2   16.29    1.64
   5 -11  -2   13.81    2.20
  -5  11   2   12.37    0.79
 -11   6  -2    9.84    1.81
  -5  11   2   11.36    1.94
   6   5  -2   15.64    2.10
 -11   9  -2    5.52    1.41
 -11   9  -2    4.21    1.39
   9   2  -2    6.67    1.62
  -2  11   2    5.73    1.61
  -9  -2   2    7.82    1.74
   2 -11  -2    3.45    1.55
 -11  12  -2  307.20    7.74
 -12   1   2  314.22    8.62
 -12   1   2  310.61    8.46
   1  11   2  303.66    8.16
 -11  12  -2  291.02    7.97
  -1 -11  -2  306.32    8.66
 -11  15  -2    6.52    1.70
  -4 -11  -2    6.41    1.93
   4  11   2    6.45    1.84
 -15   4   2    7.13    2.00
  -4 -11  -2    5.11    1.66
 -11  15  -2    6.09    1.95
 -15   4   2    2.31    1.50
 -18   7   2   42.93    3.84
  -7 -11  -2   37.62    3.64
   7  11   2   38.84    3.60
  -7 -11  -2   35.20    3.54
 -11  18  -2   41.74    4.20
 -18   7   2   41.09    3.90
 -21  10   2   33.24    4.21
 -10 -11  -2   39.26    4.29
 -11  21  -2   34.13    4.38
 -22  12   2    3.53    2.36
 -12 -10  -2    0.15    1.86
 -10  22  -2    3.29    2.12
 -19  12   2  198.31    8.23
  -7  19  -2  209.09    8.64
 -12  -7  -2  188.09    7.98
  -4  16  -2  168.60    7.15
 -16  12   2  167.91    7.07
 -12  -4  -2  175.35    7.16
 -13  12   2   11.80    2.27
  -1  13  -2   11.55    2.37
  12   1   2   14.33    1.92
 -12  -1  -2   18.43    2.70
 -10  12   2  263.06    7.82
 -12   2  -2  268.81    6.24
   2  10  -2  253.47    7.64
 -12   2  -2  250.25    7.73
 -12   5  -2    2.14    0.99
 -12   5  -2    1.93    1.30
   5   7  -2    2.68    1.36
  -7  12   2    4.67    1.59
 -12   8  -2  495.23   10.72
  -4  12   2  501.52   11.01
  -8  -4   2  502.62   11.23
   4 -12  -2  505.02   11.53
 -12   8  -2  510.11    9.99
   8   4  -2  501.09   11.04
 -12  11  -2    0.22    1.09
  -1  12   2    2.02    1.42
 -11  -1   2    0.86    1.26
   1 -12  -2    0.91    1.45
 -12  11  -2    0.80    1.16
 -12  14  -2  150.28    5.49
   2  12   2  146.80    5.82
 -12  14  -2  158.30    6.17
 -14   2   2  151.22    6.13
 -14   2   2  139.41    5.99
  -2 -12  -2  154.65    6.28
 -12  17  -2   29.48    3.51
 -17   5   2   28.74    3.48
  -5 -12  -2   33.61    3.53
 -17   5   2   28.29    3.31
   5  12   2   23.57    2.97
  -8 -12  -2   38.56    3.96
 -20   8   2   40.74    4.17
 -20   8   2   39.33    3.99
 -12  20  -2   36.88    4.35
 -12  23  -2  154.08    8.43
 -23  11   2  153.30    7.94
 -24  13   2   -0.45    2.16
 -13 -11  -2   -0.28    1.97
 -11  24  -2   -0.69    2.37
  -8  21  -2   -1.16    1.82
 -13  -8  -2    1.67    1.88
 -21  13   2    2.07    1.97
 -18  13   2   50.28    4.55
 -13  -5  -2   52.17    4.57
  -5  18  -2   42.43    4.37
  -2  15  -2  155.41    6.73
 -13  -2  -2  158.47    6.80
 -15  13   2  155.63    6.73
  13  -1   2  154.51    5.01
 -13   1  -2  152.55    6.41
 -12  13   2  160.97    6.40
   1  12  -2  177.42    6.68
 -13   4  -2  118.89    5.21
 -13   4  -2  114.93    4.05
   4   9  -2  106.30    4.98
  -9  13   2  103.88    4.99
  -6  13   2  266.43    7.91
   7   6  -2  273.27    7.83
 -13   7  -2  260.67    7.70
 -13   7  -2  273.58    6.79
 -10  -3   2   20.36    2.68
  10   3  -2   19.60    2.52
 -13  10  -2   18.50    2.26
 -13  10  -2   16.48    2.35
  -3  13   2   19.00    2.59
   3 -13  -2   17.80    2.67
   0 -13  -2    0.55    1.40
 -13  13  -2    2.40    1.56
 -13   0   2    1.02    1.46
 -13  13  -2    1.26    1.32
   0  13   2    0.29    1.47
 -13   0   2    0.86    1.28
 -16   3   2   20.45    2.93
 -16   3   2   24.90    3.21
   3  13   2   22.64    2.99
 -13  16  -2   18.26    2.85
 -19   6   2  212.88    8.26
 -19   6   2  204.47    8.09
 -13  19  -2  230.99    8.85
   6  13   2  206.49    7.81
 -22   9   2   33.33    4.35
 -13  22  -2   28.73    4.28
  -9  23  -2    8.83    3.03
 -23  14   2    9.02    2.99
 -14  -9  -2    4.10    2.46
  -6  20  -2   21.74    3.67
 -14  -6  -2    9.05    2.74
 -20  14   2   24.20    3.72
  -3  17  -2    3.48    2.16
 -17  14   2    2.98    1.97
 -14  -3  -2    4.69    1.97
 -14   0  -2   15.55    2.72
 -14  14   2   20.89    2.99
   0  14  -2   15.32    2.80
   3  11  -2  124.21    5.71
 -14   3  -2  147.46    4.84
 -11  14   2  132.64    5.91
 -14   3  -2  143.58    6.11
 -14   6  -2   73.89    3.48
  -8  14   2   70.06    4.29
   6   8  -2   75.32    4.33
 -14   6  -2   75.56    4.39
 -14   9  -2  139.46    5.64
   9   5  -2  156.26    6.04
 -14   9  -2  155.08    5.36
  -5  14   2  160.93    6.18
 -14  12  -2  129.56    5.39
 -12  -2   2  125.36    5.83
  12   2  -2  139.96    5.81
  -2  14   2  128.69    5.78
 -14  12  -2  120.82    5.18
 -15   1   2   23.76    3.18
   1  14   2   17.93    2.78
 -15   1   2   22.81    3.03
 -14  15  -2   16.40    2.43
 -14  15  -2   22.26    2.98
 -18   4   2    2.49    1.72
   4  14   2    1.72    1.71
 -14  18  -2    2.80    1.63
 -18   4   2    2.61    1.81
 -21   7   2   83.27    5.60
 -14  21  -2   64.56    5.59
 -21   7   2   85.14    5.66
 -24  10   2   -1.22    2.16
 -14  24  -2    7.01    2.70
 -22  15   2    3.25    2.23
 -15  -7  -2    7.79    2.68
  -7  22  -2    3.94    2.49
 -19  15   2   23.87    3.72
  -4  19  -2   23.59    3.85
 -15  -4  -2   21.57    3.51
 -15  -1  -2    6.36    2.03
  -1  16  -2    8.55    2.39
 -16  15   2    6.52    2.14
 -13  15   2   20.71    3.03
   2  13  -2   16.02    2.80
 -15   2  -2   23.91    3.16
 -15   5  -2    0.68    1.02
 -10  15   2    1.23    1.45
 -15   5  -2    1.45    1.46
   5  10  -2   -0.92    1.12
 -15   8  -2  167.21    6.46
  -7  15   2  178.29    6.89
 -15   8  -2  173.74    5.71
   8   7  -2  177.62    6.66
  -4  15   2  291.02    8.90
  11   4  -2  271.06    8.54
 -11  -4   2  292.97    9.15
 -15  11  -2  297.25    8.18
 -15  11  -2  281.71    8.34
  14   1  -2    9.15    2.32
 -15  14  -2    8.08    1.97
  -1  15   2   10.31    2.38
 -14  -1   2    8.96    2.19
 -15  14  -2    7.50    2.00
 -15  17  -2    1.85    1.65
 -17   2   2    4.19    1.91
 -17   2   2    3.90    1.92
   2  15   2    6.17    2.22
   5  15   2    4.66    2.03
 -15  20  -2    1.13    1.78
 -20   5   2    1.54    1.77
 -20   5   2    1.05    1.81
 -15  23  -2   80.02    6.26
 -23   8   2   89.56    6.26
 -23   8   2   87.10    6.15
 -16  -8  -2   -0.01    1.85
 -24  16   2   -3.92    1.65
 -16  -5  -2   29.97    4.36
  -5  21  -2   40.98    4.97
 -21  16   2   31.52    4.39
 -18  16   2   14.40    2.95
 -16  -2  -2   17.41    3.35
  -2  18  -2   20.17    3.57
 -16   1  -2  159.37    7.30
 -15  16   2  169.46    7.31
   1  15  -2  155.23    7.08
 -16   4  -2   72.92    3.73
 -12  16   2   70.07    4.73
   4  12  -2   68.86    4.59
 -16   4  -2   80.24    4.93
 -16   7  -2  773.72   14.11
   7   9  -2  772.68   16.13
  -9  16   2  783.76   16.54
 -16   7  -2  722.24   15.70
  -6  16   2   19.13    2.90
 -16  10  -2   24.93    2.98
 -16  10  -2   23.09    2.65
  10   6  -2   20.48    2.90
 -13  -3   2   11.04    2.50
 -16  13  -2   10.40    2.15
 -16  13  -2   13.73    2.33
  13   3  -2   11.62    2.36
  -3  16   2   16.31    2.81
 -16  16  -2    9.25    2.42
 -16   0   2    5.66    2.18
  16   0  -2    8.21    2.30
   0  16   2    6.93    2.27
   3  16   2    4.74    2.19
 -16  19  -2    2.65    2.01
 -19   3   2    1.66    2.01
 -19   3   2    0.79    1.77
 -22   6   2   57.18    5.30
 -16  22  -2   62.29    5.82
 -22   6   2   63.48    5.55
  -6  23  -2   26.50    4.53
 -17  -6  -2   14.85    3.68
 -23  17   2   23.50    4.07
 -17  -3  -2   -0.53    1.67
  -3  20  -2   -2.22    1.77
 -20  17   2    3.33    2.14
 -17   0  -2    2.55    1.94
   0  17  -2    2.04    1.89
 -17  17   2   -0.16    1.65
 -14  17   2  171.25    7.50
   3  14  -2  179.32    7.69
 -17   3  -2  173.39    7.63
   6  11  -2    4.58    1.99
 -17   6  -2    5.52    2.23
 -11  17   2    1.47    1.62
   9   8  -2   42.85    3.98
  -8  17   2   43.41    4.13
 -17   9  -2   40.80    3.86
 -17   9  -2   41.72    3.18
 -17  12  -2    2.07    1.57
  12   5  -2    1.67    1.51
 -17  12  -2    2.26    1.62
  -5  17   2    0.06    1.42
  15   2  -2  104.91    5.62
 -17  15  -2  102.94    5.44
 -17  15  -2  101.22    5.19
  -2  17   2   99.67    5.81
 -15  -2   2  107.62    6.07
  18  -1  -2   24.49    3.43
   1  17   2   22.44    3.43
 -17  18  -2   15.48    2.99
 -18   1   2   23.29    3.70
 -17  21  -2   70.08    5.80
 -21   4   2   66.17    5.70
 -21   4   2   61.48    5.41
   4  17   2   68.12    5.14
 -18  -4  -2    3.03    2.21
 -22  18   2    3.79    2.53
  -4  22  -2    1.93    2.18
  -1  19  -2    1.91    2.17
 -19  18   2    0.50    1.67
 -18  -1  -2    0.68    1.84
   2  16  -2  187.60    8.25
 -18   2  -2  184.81    8.32
 -16  18   2  166.90    7.87
 -18   5  -2   36.37    4.15
   5  13  -2   32.04    3.90
 -13  18   2   31.97    3.98
 -10  18   2    1.03    1.65
   8  10  -2    1.59    1.80
 -18   8  -2   -0.02    1.54
  11   7  -2    4.97    1.92
 -18  11  -2    3.16    1.68
 -18  11  -2    8.80    2.44
  -7  18   2    7.37    2.25
 -18  14  -2   54.26    4.19
 -14  -4   2   59.36    4.97
  14   4  -2   55.95    4.40
  -4  18   2   56.47    4.72
 -18  14  -2   68.50    4.50
 -17  -1   2    4.11    2.18
 -18  17  -2    0.55    1.68
  -1  18   2    6.16    2.45
  17   1  -2    3.73    1.74
   2  18   2  145.21    7.45
 -18  20  -2  136.45    7.17
 -20   2   2  142.52    7.64
  20  -2  -2  137.86    7.03
 -23   5   2    1.45    2.16
 -18  23  -2    0.22    2.11
 -23   5   2    0.11    2.21
  -2  21  -2   24.29    4.38
 -19  -2  -2   19.11    3.87
 -21  19   2   18.97    3.75
   1  18  -2   10.32    2.98
 -18  19   2    7.55    2.49
 -19   1  -2    8.72    2.61
 -15  19   2    8.00    2.49
 -19   4  -2    6.50    2.35
   4  15  -2    9.62    2.63
 -19   7  -2   89.18    5.63
   7  12  -2   85.76    5.56
 -12  19   2   82.01    5.65
  10   9  -2   15.76    2.97
 -19  10  -2   19.75    3.20
  -9  19   2   11.33    2.64
  -6  19   2   41.51    4.39
 -19  13  -2   39.60    3.81
 -19  13  -2   43.04    4.14
  13   6  -2   39.16    4.02
  16   3  -2   46.29    4.47
  -3  19   2   35.23    4.15
 -16  -3   2   36.86    4.45
 -19  16  -2   36.82    3.93
 -19  19  -2    2.67    2.04
   0  19   2    0.79    1.99
  19   0  -2   -1.24    1.75
 -19   0   2    1.29    1.81
 -19  22  -2   70.89    6.10
 -22   3   2   68.78    6.27
   3  19   2   65.14    5.71
 -20  20   2   77.47    6.02
 -20   0  -2   78.88    6.69
   0  20  -2   74.98    6.47
 -17  20   2   65.81    5.76
   3  17  -2   74.96    5.63
 -20   3  -2   77.14    5.90
 -14  20   2   -0.11    1.71
 -20   6  -2    1.23    1.94
   6  14  -2    2.27    2.08
 -11  20   2   -0.25    1.73
   9  11  -2    1.87    1.72
 -20   9  -2    0.69    1.75
  12   8  -2   65.90    4.99
 -20  12  -2   62.77    4.84
  -8  20   2   61.86    5.25
 -20  15  -2   99.95    5.79
  -5  20   2  104.02    6.28
  15   5  -2  113.88    6.30
 -18  -2   2   56.15    5.50
  18   2  -2   54.96    5.02
  -2  20   2   66.60    5.56
 -20  18  -2   69.50    5.31
 -21   1   2   17.15    3.70
  21  -1  -2   31.82    4.34
 -20  21  -2   22.22    3.93
   1  20   2   19.18    3.67
   2  19  -2   59.71    5.85
 -21   2  -2   62.52    6.07
 -19  21   2   58.11    5.83
 -21   5  -2   30.03    4.56
   5  16  -2   27.81    4.27
 -16  21   2   23.64    3.93
 -13  21   2    0.92    2.02
   8  13  -2   -0.29    1.83
 -21   8  -2    3.99    2.37
  11  10  -2   89.59    5.84
 -21  11  -2   96.74    6.25
 -10  21   2   82.66    5.86
  14   7  -2   51.95    4.96
  -7  21   2   44.07    4.87
 -21  14  -2   47.22    4.57
  17   4  -2   12.31    3.03
  -4  21   2   12.15    3.12
 -21  17  -2    6.79    2.51
 -21  20  -2   74.53    5.81
  -1  21   2   71.87    5.65
  20   1  -2   72.86    5.71
 -20  -1   2   77.60    6.67
   4  18  -2   32.40    4.84
 -22   4  -2   34.82    4.82
 -18  22   2   27.39    4.46
   7  15  -2   26.25    4.38
 -22   7  -2   28.04    4.39
 -15  22   2   23.88    4.06
 -22  10  -2   28.08    4.18
  10  12  -2   33.34    4.43
 -12  22   2   35.74    4.71
 -22  13  -2   22.28    3.76
  -9  22   2   12.97    3.28
  13   9  -2   17.76    3.54
  -6  22   2    1.10    2.01
  16   6  -2    2.62    1.98
  -3  22   2   -0.69    2.16
  19   3  -2   -1.26    1.95
 -17  23   2   39.29    5.25
   6  17  -2   34.27    4.95
 -23   6  -2   43.22    5.48
   9  14  -2   35.66    4.72
 -14  23   2   35.59    5.00
 -23   9  -2   33.09    4.64
  12  11  -2   11.54    3.16
 -11  23   2   15.70    3.48
 -23  12  -2   13.00    3.26
  15   8  -2   13.00    3.22
  -8  23   2   16.32    3.50
  18   5  -2   10.62    3.08
  -5  23   2   14.36    3.46
   8  16  -2    1.88    2.64
 -24   8  -2    6.53    2.91
  11  13  -2   33.95    4.92
 -13  24   2   36.84    5.11
 -24  11  -2   24.86    4.33
 -10  24   2    0.15    2.45
  14  10  -2    1.98    2.54
   0   0  -3  930.35   13.11
   0   0   3  915.43   12.45
  -1  -1  -3 3561.27   43.64
   1   1   3 3640.29   46.98
  -2   1   3 3625.47   43.76
  -1   2  -3 3442.40   45.05
  -2   1  -3 3135.90   39.74
  -2   1  -3 3062.50   38.64
  -1   2   3 3062.41   37.89
  -1  -1   3 3115.67   38.30
   1  -2  -3 3112.27   37.82
  -4   2   3  492.76    8.74
   2   2   3  507.93    7.06
   4  -2  -3  513.88    8.21
  -2   4  -3  503.46    8.24
  -2  -2  -3  506.19    8.41
   0   3  -3   45.97    2.21
  -3   0  -3   50.61    2.31
  -3   3   3   45.50    2.13
   3  -3  -3   44.73    2.09
   0  -3  -3  752.97   10.64
  -3   0   3  752.04   11.64
   0  -3  -3  735.43   11.94
  -3   3  -3  741.87   10.35
  -3   3  -3  759.13   11.83
   0   3   3  739.26   10.47
   3   3   3  427.84    6.61
  -6   3   3  436.12    8.51
  -3   6  -3  435.26    8.05
  -3  -3  -3  425.46    8.44
  -3  -3  -3  439.00    8.00
   6  -3  -3  436.31    7.22
  -4  -1  -3  191.06    4.88
  -5   4   3  187.70    4.91
   5  -4  -3  188.04    4.43
   4   1   3  191.30    2.93
  -1   5  -3  193.49    4.82
   2  -4  -3 7429.33   92.43
  -2   4   3 7251.28   90.72
   2   2  -3 7406.44   96.20
   2  -4  -3 7175.71   88.64
  -4   2  -3 7192.03   93.76
  -4   2  -3 7412.35   92.13
   1   4   3  252.05    4.78
  -4   5  -3  245.01    5.05
  -5   1   3  257.40    5.94
  -1  -4  -3  252.72    6.00
  -1  -4  -3  250.31    5.04
  -4   5  -3  261.76    5.96
  -4   8  -3  969.20   15.46
   4   4   3 1008.00   13.84
  -4  -4  -3 1001.30   15.96
  -4  -4  -3  975.52   15.24
  -8   4   3  992.76   16.07
   8  -4  -3  971.87   13.77
   7  -5  -3    1.41    0.75
  -2   7  -3    1.15    0.92
  -5  -2  -3    1.42    0.86
   5   2   3    2.72    0.60
  -5  -2  -3    1.61    0.94
  -7   5   3    1.21    0.92
  -5   1  -3   49.77    2.66
   4  -5  -3   50.11    2.48
  -4   5   3   49.67    2.40
   1   4  -3   51.19    2.51
   1  -5  -3 3977.62   50.74
  -4  -1   3 4057.51   50.11
  -1   5   3 4011.30   49.01
   1  -5  -3 3961.19   50.66
  -5   4  -3 4027.23   50.08
  -5   4  -3 3958.90   48.21
  -2  -5  -3  410.96    7.59
  -2  -5  -3  418.31    8.71
   7  -2  -3  424.73    6.56
   2   5   3  425.07    7.32
  -7   2   3  418.44    8.72
  -5   7  -3  430.81    8.60
  -5   7  -3  415.08    7.95
  -5  10  -3   51.92    2.97
 -10   5   3   60.32    2.90
 -10   5   3   47.79    3.08
   5   5   3   50.46    2.44
  -5  10  -3   61.19    3.40
  -5  -5  -3   59.76    3.17
  -5  -5  -3   53.85    3.07
  -6  -3  -3 2119.11   29.68
  -9   6   3 2136.31   27.93
  -3   9  -3 2121.93   29.81
   6   3   3 2132.98   27.16
  -9   6   3 2150.71   30.40
  -6  -3  -3 2180.07   29.71
   9  -6  -3 2160.41   28.27
   6  -6  -3   96.32    3.39
  -6   6   3   87.68    3.51
   0   6  -3   92.89    3.60
  -6   0  -3   90.87    3.62
   6   0   3   91.31    1.90
  -6   3  -3   12.43    0.92
   3  -6  -3   15.30    0.71
  -3   6   3   13.69    1.46
   3  -6  -3   14.07    1.67
   3   3  -3   13.83    1.59
  -6   3  -3   11.98    1.54
   0   6   3   87.01    3.01
   0  -6  -3   88.14    2.66
  -6   6  -3   82.77    3.43
  -6   6  -3   84.51    2.94
  -6   0   3   87.34    3.60
   0  -6  -3   81.99    3.52
  -9   3   3  502.82   10.47
   3   6   3  515.97    9.04
  -9   3   3  523.40    9.88
  -3  -6  -3  510.53   10.39
  -6   9  -3  513.11    9.95
  -3  -6  -3  532.65    9.62
   9  -3  -3  511.60    7.47
  -6   9  -3  500.84   10.02
  -6  12  -3  128.52    5.31
 -12   6   3  142.25    5.57
   6   6   3  134.10    4.32
  -6  -6  -3  128.38    5.05
 -12   6   3  133.51    4.59
  -6  -6  -3  127.39    4.94
  -6  12  -3  127.81    4.83
  -4  11  -3    3.76    1.54
 -11   7   3    3.97    1.52
  -7  -4  -3    1.26    1.03
  -7  -4  -3    0.35    1.08
 -11   7   3    3.21    1.06
   7   4   3    2.09    0.94
  -8   7   3   11.44    1.74
  -7  -1  -3   12.94    1.80
   7   1   3   13.57    1.03
   8  -7  -3   13.53    1.55
  -1   8  -3   10.78    1.71
   2   5  -3  104.55    3.89
   5  -7  -3  107.60    3.91
  -7   2  -3  105.01    3.96
  -5   7   3   99.78    3.72
  -7   2  -3  104.88    2.27
   2  -7  -3   23.20    1.12
  -2   7   3   22.26    1.82
  -7   5  -3   26.65    2.15
  -7   5  -3   26.18    1.57
   2  -7  -3   23.34    2.08
   8  -1  -3   47.95    1.34
  -1  -7  -3   43.33    2.91
   1   7   3   48.87    2.56
  -8   1   3   43.93    2.95
  -1  -7  -3   46.78    2.32
  -7   8  -3   53.87    2.73
  -7   8  -3   44.80    2.74
 -11   4   3   12.17    1.82
  -4  -7  -3    6.93    1.71
  -7  11  -3    9.30    1.73
  -7  11  -3    8.63    1.79
   4   7   3    9.97    1.52
  -4  -7  -3   11.28    1.79
 -11   4   3   10.84    1.99
 -14   7   3   62.11    4.17
  -7  14  -3   65.47    4.14
 -14   7   3   67.66    3.64
  -7  -7  -3   68.22    3.89
   7   7   3   68.70    3.52
  -7  14  -3   70.36    3.77
  -7  -7  -3   70.31    3.98
   8   5   3   31.63    2.37
  -8  -5  -3   30.17    2.61
  -5  13  -3   23.64    2.84
 -13   8   3   41.43    3.47
  -8  -5  -3   30.36    2.91
 -13   8   3   29.04    2.34
 -10   8   3  218.92    4.87
  -2  10  -3  210.84    6.55
  -8  -2  -3  223.72    6.00
 -10   8   3  208.40    6.58
  10  -8  -3  224.15    5.71
   8   2   3  222.20    4.76
  -8  -2  -3  231.07    6.66
  -7   8   3  277.56    7.11
  -8   1  -3  290.65    7.28
   7  -8  -3  275.77    6.71
   1   7  -3  280.25    7.12
   4   4  -3  267.34    6.84
  -8   4  -3  269.12    5.01
  -4   8   3  283.29    6.75
   4  -8  -3  277.31    6.97
  -8   4  -3  280.20    6.98
   1  -8  -3  162.02    3.64
  -1   8   3  162.89    4.76
  -8   7  -3  163.57    5.18
  -8   7  -3  164.72    4.43
  -7  -1   3  156.72    5.26
  -8  10  -3  340.99    8.11
 -10   2   3  333.40    8.13
   2   8   3  345.73    7.57
  -2  -8  -3  335.35    8.59
  -8  10  -3  347.50    7.95
 -10   2   3  352.70    8.73
  -2  -8  -3  344.57    7.34
  -5  -8  -3   27.35    2.74
 -13   5   3   25.79    2.56
  -5  -8  -3   28.06    2.60
 -13   5   3   28.59    2.98
  -8  13  -3   26.19    2.55
  -8  13  -3   27.35    2.85
   5   8   3   23.82    2.32
  -8  -8  -3  748.52   14.95
 -16   8   3  742.78   16.04
 -16   8   3  728.36   14.42
  -8  16  -3  734.45   15.90
  -8  -8  -3  743.39   15.43
  -8  16  -3  730.05   14.50
  -6  15  -3  198.79    6.61
 -15   9   3  214.59    7.70
 -15   9   3  211.98    6.30
  -6  15  -3  225.41    7.85
  -9  -6  -3  190.85    7.06
  -9  -6  -3  218.70    6.90
  -9  -3  -3  234.08    6.37
   9   3   3  224.20    5.36
  -9  -3  -3  209.64    6.97
 -12   9   3  218.89    5.37
 -12   9   3  217.27    7.23
  -3  12  -3  218.99    7.12
   9   0   3   81.67    2.63
   0   9  -3   80.45    4.00
   9  -9  -3   81.25    3.64
  -9   0  -3   83.68    4.05
  -9   9   3   85.83    4.09
  -6   9   3 3109.69   41.98
  -9   3  -3 3207.48   42.38
   3   6  -3 3171.53   42.13
   6  -9  -3 3177.34   42.34
  -9   3  -3 3194.60   38.85
   3  -9  -3  150.10    5.25
  -9   6  -3  155.21    4.04
  -3   9   3  158.36    5.02
   6   3  -3  157.59    5.26
  -9   6  -3  153.65    5.17
  -9   9  -3  533.54   10.85
   0   9   3  542.15   10.47
   0  -9  -3  546.98    9.15
   0  -9  -3  536.38   11.41
  -9   9  -3  543.01   10.25
  -9   0   3  547.31   11.39
  -3  -9  -3  490.34    9.89
  -9  12  -3  477.47   10.36
 -12   3   3  461.37   10.94
 -12   3   3  492.21   10.76
  -3  -9  -3  471.84   10.94
   3   9   3  477.08    9.90
  -9  12  -3  477.40   10.52
  -9  15  -3   36.73    3.54
   6   9   3   26.99    2.63
  -9  15  -3   26.97    2.76
  -6  -9  -3   30.09    3.03
  -6  -9  -3   26.39    2.93
 -15   6   3   25.83    3.18
 -15   6   3   27.71    2.76
  -9  -9  -3   81.11    4.95
 -18   9   3   93.51    5.44
  -9  18  -3   83.06    5.26
 -10  -7  -3   45.91    4.01
  -7  17  -3   45.57    3.46
  -7  17  -3   40.53    4.05
 -17  10   3   41.42    4.02
 -10  -4  -3   61.61    4.15
 -10  -4  -3   72.06    3.77
  -4  14  -3   64.32    4.32
 -14  10   3   64.57    4.26
 -11  10   3  435.85   10.55
 -10  -1  -3  457.30    9.25
  10   1   3  435.75    7.87
  -1  11  -3  425.84   10.35
 -10  -1  -3  439.17   10.50
   2   8  -3   74.63    3.90
 -10   2  -3   76.58    4.01
  -8  10   3   83.27    4.04
   8 -10  -3   74.86    3.75
 -10   2  -3   73.25    2.46
   5 -10  -3   53.98    3.33
 -10   5  -3   58.31    3.39
   5   5  -3   56.80    3.35
  -5  10   3   56.73    3.25
 -10   5  -3   57.04    2.34
 -10   8  -3   63.12    2.99
  -2  10   3   64.19    3.39
 -10   8  -3   54.69    3.29
   2 -10  -3   60.73    3.66
   8   2  -3   61.09    3.49
 -11   1   3  379.29    9.38
  -1 -10  -3  377.83    9.65
  -1 -10  -3  385.06    7.86
 -10  11  -3  370.66    8.94
 -11   1   3  365.98    9.44
 -10  11  -3  382.09    8.83
   1  10   3  379.28    8.75
  -4 -10  -3   14.33    2.16
   4  10   3   10.25    2.05
  -4 -10  -3   11.92    2.31
 -10  14  -3    7.50    1.94
 -10  14  -3    8.19    1.83
 -14   4   3    8.29    1.99
 -14   4   3    7.20    1.95
  -7 -10  -3    1.26    1.64
  -7 -10  -3    5.33    1.93
 -10  17  -3    1.99    1.79
 -17   7   3    2.17    1.39
 -17   7   3   -2.01    1.22
 -10  17  -3    0.03    1.29
 -10  20  -3   39.26    4.55
 -10 -10  -3   35.22    4.06
 -20  10   3   34.61    4.20
 -11  -8  -3   21.14    3.32
  -8  19  -3   19.88    3.57
 -19  11   3   23.89    3.68
  -5  16  -3    5.79    2.18
 -16  11   3    6.41    2.09
 -11  -5  -3    6.92    2.16
 -11  -2  -3  251.58    8.10
 -13  11   3  244.34    8.09
 -11  -2  -3  263.53    6.92
  11  -1   3   67.94    2.70
 -10  11   3   62.36    3.82
   1  10  -3   63.37    3.87
 -11   1  -3   69.96    4.08
 -11   4  -3  477.91   10.78
  -7  11   3  471.86   10.65
 -11   4  -3  491.19    8.32
   7 -11  -3  485.77   10.81
   4   7  -3  483.84   10.78
  -4  11   3  218.57    6.60
   4 -11  -3  203.58    6.77
 -11   7  -3  220.56    5.41
   7   4  -3  218.60    6.76
 -11   7  -3  222.87    6.69
 -11  10  -3   77.42    3.65
 -10  -1   3   76.42    4.23
   1 -11  -3   81.65    4.36
  -1  11   3   81.21    4.02
 -11  10  -3   80.71    4.02
   2  11   3   19.43    2.43
  -2 -11  -3   18.33    2.64
 -13   2   3   24.13    2.86
 -11  13  -3   15.64    2.27
 -11  13  -3   17.85    2.42
  -2 -11  -3   22.67    2.23
 -13   2   3   18.00    2.66
 -11  16  -3   44.45    3.38
 -16   5   3   43.89    3.95
  -5 -11  -3   42.71    3.48
 -16   5   3   45.90    3.72
   5  11   3   38.94    3.26
  -5 -11  -3   42.81    3.77
 -11  16  -3   46.56    4.02
 -11  19  -3   59.66    4.95
 -19   8   3   43.11    3.84
 -19   8   3   45.19    4.38
  -8 -11  -3   48.44    4.22
 -11  22  -3    0.85    2.04
 -11 -11  -3    2.74    2.19
 -22  11   3    2.53    2.12
 -21  12   3    1.14    1.93
 -12  -9  -3    2.20    2.16
  -9  21  -3    4.17    2.30
  -6  18  -3   22.97    3.49
  -6  18  -3   26.04    2.97
 -12  -6  -3   24.58    3.46
 -18  12   3   22.13    3.44
  -3  15  -3   95.81    5.38
 -12  -3  -3  109.87    5.66
 -15  12   3   96.67    5.40
 -12   0  -3  106.19    4.17
   0  12  -3  106.86    5.22
 -12   0  -3   97.25    5.06
 -12  12   3   96.38    4.99
   3   9  -3   11.00    2.16
 -12   3  -3   13.78    1.45
 -12   3  -3   14.85    2.43
  -9  12   3   11.73    2.15
 -12   6  -3  379.35    9.59
   6 -12  -3  395.21    9.97
 -12   6  -3  391.19    7.72
  -6  12   3  379.09    9.47
   6   6  -3  391.69    9.68
   9   3  -3    3.00    1.45
 -12   9  -3    5.09    1.29
   3 -12  -3    5.12    1.75
 -12   9  -3    3.03    1.38
  -3  12   3    4.78    1.48
 -12  12  -3  150.23    5.55
 -12   0   3  155.10    6.16
   0 -12  -3  146.84    6.18
   0  12   3  150.14    5.77
 -12   0   3  163.24    6.41
 -12  12  -3  157.49    5.82
  -3 -12  -3    5.36    1.61
 -15   3   3    1.33    1.42
  -3 -12  -3    0.63    1.51
   3  12   3   -0.27    1.23
 -12  15  -3   -0.35    1.34
 -12  15  -3   -0.76    1.00
 -15   3   3   -0.19    1.34
 -18   6   3   14.23    2.64
 -18   6   3   14.46    2.91
  -6 -12  -3   19.63    3.21
 -12  18  -3   17.59    3.07
  -6 -12  -3   18.17    2.81
 -21   9   3  184.42    8.35
 -12  21  -3  177.64    8.33
  -9 -12  -3  176.50    7.86
 -24  12   3   20.05    3.87
 -12 -12  -3   24.04    4.08
 -10  23  -3    3.26    2.25
 -23  13   3   -2.79    1.83
 -13 -10  -3    2.14    2.23
 -20  13   3    5.33    2.26
 -13  -7  -3    3.72    2.00
  -7  20  -3    6.01    2.43
  -4  17  -3  113.92    6.27
 -13  -4  -3  120.50    6.20
 -17  13   3  125.50    6.46
 -14  13   3   92.89    5.22
  -1  14  -3   89.69    5.31
 -13  -1  -3   94.05    5.23
 -11  13   3  299.64    8.98
   2  11  -3  312.50    9.13
 -13   5  -3   19.83    2.76
   8 -13  -3   22.27    2.80
   5   8  -3   18.27    2.62
 -13   5  -3   20.91    1.82
  -8  13   3   18.76    2.57
   8   5  -3  164.73    6.20
 -13   8  -3  153.13    4.88
  -5  13   3  162.59    6.11
 -13   8  -3  152.51    5.98
   5 -13  -3  151.00    6.25
 -13  11  -3    7.32    1.69
 -13  11  -3    6.35    1.84
  -2  13   3    5.94    1.72
  11   2  -3    4.81    1.80
   2 -13  -3    4.12    1.73
  -1 -13  -3   32.78    3.53
 -13  14  -3   37.01    3.20
   1  13   3   45.54    3.55
 -13  14  -3   36.94    3.29
 -14   1   3   35.18    3.53
 -14   1   3   37.53    3.65
 -17   4   3    9.57    2.31
 -17   4   3   13.41    2.70
  -4 -13  -3   16.47    2.86
   4  13   3   13.06    2.52
 -13  17  -3   14.77    2.89
 -20   7   3   66.34    4.84
 -13  20  -3   64.62    5.03
  -7 -13  -3   53.53    4.48
 -20   7   3   56.06    5.07
 -13  23  -3   23.53    4.19
 -23  10   3   22.24    4.16
 -22  14   3    7.08    2.69
  -8  22  -3    8.42    2.89
 -14  -8  -3    8.15    2.82
 -14  -5  -3    4.51    2.18
 -19  14   3    4.76    2.22
  -5  19  -3   -2.63    1.70
 -16  14   3   40.09    4.09
  -2  16  -3   36.65    4.02
 -14  -2  -3   38.74    4.10
   1  13  -3   10.93    2.45
 -13  14   3    8.70    2.14
 -14   1  -3    9.95    2.43
 -10  14   3   58.79    4.04
 -14   4  -3   67.31    4.43
   4  10  -3   64.02    4.20
  -7  14   3   48.12    3.62
 -14   7  -3   48.46    3.74
   7 -14  -3   45.93    3.88
   7   7  -3   42.57    3.55
 -14   7  -3   46.69    2.81
  -4  14   3  197.98    7.04
  10   4  -3  193.94    7.14
 -14  10  -3  203.10    7.06
   4 -14  -3  201.98    7.53
 -14  10  -3  217.33    6.38
  13   1  -3  109.82    5.51
  -1  14   3  115.73    5.36
 -14  13  -3  110.31    5.26
 -13  -1   3  111.34    5.61
   1 -14  -3  109.85    5.74
 -14  13  -3  117.26    5.20
 -14  16  -3   72.21    4.39
 -16   2   3   56.70    4.29
 -16   2   3   75.45    4.86
 -14  16  -3   72.24    4.54
  -2 -14  -3   72.80    5.03
   2  14   3   77.51    4.66
 -19   5   3  115.36    6.46
 -14  19  -3  110.87    6.21
 -19   5   3   96.14    5.72
  -5 -14  -3  116.02    6.35
 -22   8   3    7.13    2.66
 -14  22  -3    9.41    2.93
 -15  -9  -3   58.45    5.78
 -24  15   3   46.85    5.50
 -15  -6  -3   23.25    3.85
 -21  15   3   18.21    3.63
  -6  21  -3   27.56    4.34
 -15  -3  -3    3.16    2.00
 -18  15   3    1.26    1.70
  -3  18  -3   -0.20    1.93
 -15  15   3   59.46    4.53
 -15   0  -3   73.37    4.98
   0  15  -3   73.46    5.14
   3  12  -3   25.86    3.28
 -12  15   3   26.27    3.34
 -15   3  -3   35.19    3.72
 -15   6  -3   67.32    4.53
  -9  15   3   65.45    4.34
   6   9  -3   66.38    4.36
  -6  15   3  119.14    5.75
   9   6  -3  122.50    5.74
 -15   9  -3  125.89    4.82
 -15   9  -3  131.61    5.84
 -15  12  -3  122.89    5.16
  -3  15   3  122.43    5.73
  12   3  -3  110.07    5.57
   3 -15  -3  127.61    6.37
 -15  12  -3  113.54    5.49
 -15   0   3   -0.09    1.40
 -15  15  -3   -1.36    1.26
   0 -15  -3   -0.22    1.65
 -15  15  -3    4.25    1.80
   0  15   3    1.66    1.62
   3  15   3    1.94    1.75
 -18   3   3    5.20    2.12
 -18   3   3    7.43    2.29
 -15  18  -3    3.66    2.00
 -15  21  -3    2.19    2.10
 -21   6   3    6.20    2.47
 -21   6   3    6.91    2.54
 -24   9   3   16.47    3.81
 -15  24  -3   23.74    4.21
 -23  16   3    2.77    2.31
  -7  23  -3    3.35    2.50
 -16  -7  -3    2.81    2.44
 -20  16   3   -1.40    1.62
 -16  -4  -3   -0.22    1.82
  -4  20  -3   -2.19    1.90
 -17  16   3   19.82    3.42
 -16  -1  -3   16.66    3.29
  -1  17  -3   20.50    3.54
 -14  16   3  140.07    6.73
   2  14  -3  128.28    6.48
 -16   2  -3  131.13    6.61
 -11  16   3   26.50    3.40
   5  11  -3   22.16    3.26
 -16   5  -3   22.89    3.25
  -8  16   3   40.44    3.87
   8   8  -3   45.85    3.99
 -16   8  -3   42.40    3.96
 -16  11  -3   19.63    2.48
 -16  11  -3   16.59    2.73
  -5  16   3   15.21    2.77
  11   5  -3   19.84    3.02
  -2  16   3   23.23    3.17
  14   2  -3   23.68    3.34
 -16  14  -3   22.16    3.02
 -16  14  -3   25.20    3.01
 -16  17  -3   37.18    3.87
 -17   1   3   32.75    4.00
   1  16   3   32.56    3.65
 -20   4   3    9.70    2.85
 -16  20  -3    8.16    2.55
 -20   4   3    8.49    2.56
 -16  23  -3   -2.25    1.92
 -23   7   3   -1.75    1.98
  -5  22  -3   20.99    4.10
 -22  17   3   13.82    3.44
 -17  -5  -3   11.53    3.05
 -19  17   3    8.20    2.58
  -2  19  -3    4.97    2.48
 -17  -2  -3    4.68    2.23
 -16  17   3   -0.70    1.62
   1  16  -3    0.74    1.95
 -17   1  -3    0.15    1.79
   4  13  -3   23.34    3.39
 -13  17   3   27.49    3.62
 -17   4  -3   22.82    3.54
 -17   7  -3    4.37    1.90
 -10  17   3    3.68    1.86
   7  10  -3    6.88    2.18
  10   7  -3   46.62    4.11
 -17  10  -3   45.82    4.05
  -7  17   3   49.14    4.26
 -17  13  -3   84.90    4.63
  13   4  -3   70.69    4.81
  -4  17   3   75.87    4.93
 -17  13  -3   88.95    5.14
 -17  16  -3   64.72    4.53
  -1  17   3   58.12    4.54
 -17  16  -3   68.73    4.53
  16   1  -3   67.68    4.81
   2  17   3   15.07    2.99
 -17  19  -3   18.16    3.38
 -19   2   3   16.18    3.29
 -17  22  -3   10.22    3.05
 -22   5   3    8.18    2.84
 -22   5   3    9.56    2.80
  -3  21  -3   -0.46    2.18
 -18  -3  -3    3.79    2.55
 -21  18   3   -1.65    1.96
 -18  18   3   -1.51    1.33
 -18   0  -3    0.87    1.79
   0  18  -3    1.03    2.02
 -15  18   3   11.36    2.83
 -18   3  -3    5.88    2.32
   3  15  -3    5.08    2.39
 -18   6  -3   48.72    4.67
   6  12  -3   55.37    4.67
 -12  18   3   43.90    4.41
  -9  18   3   68.14    4.97
 -18   9  -3   61.18    4.66
   9   9  -3   64.65    4.74
  -6  18   3  108.49    6.05
 -18  12  -3  104.99    5.76
  12   6  -3   95.20    5.60
  -3  18   3   -1.19    1.43
 -18  15  -3    0.99    1.74
 -18  15  -3    0.60    1.65
  15   3  -3   -0.68    1.58
 -18  18  -3    1.00    1.79
   0  18   3   -0.12    1.69
  18   0  -3    1.87    1.83
 -21   3   3   12.21    3.19
 -18  21  -3    8.03    2.80
  -1  20  -3   14.37    3.73
 -19  -1  -3   13.28    3.45
 -20  19   3    8.85    2.95
 -19   2  -3   29.85    4.39
 -17  19   3   28.16    4.21
   2  17  -3   26.82    4.12
 -14  19   3    3.21    1.95
   5  14  -3    2.75    1.96
 -19   5  -3    2.52    2.07
 -11  19   3   40.26    4.47
   8  11  -3   49.05    4.62
 -19   8  -3   49.23    4.64
  11   8  -3   52.10    4.71
 -19  11  -3   43.16    4.31
  -8  19   3   44.47    4.50
  -5  19   3   -1.42    1.42
 -19  14  -3   -1.85    1.44
  14   5  -3   -0.19    1.72
 -19  17  -3   54.64    4.63
  -2  19   3   48.92    4.68
  17   2  -3   54.37    5.02
   1  19   3    5.31    2.39
 -19  20  -3    4.83    2.42
  20  -1  -3   -1.18    1.71
 -19  20   3   18.38    3.66
 -20   1  -3   28.38    4.60
   1  19  -3   26.36    4.39
   4  16  -3    6.74    2.72
 -20   4  -3   15.72    3.38
 -16  20   3   10.97    3.18
 -20   7  -3   64.85    5.53
 -13  20   3   74.08    5.46
   7  13  -3   76.66    5.50
 -10  20   3    2.33    1.69
  10  10  -3    0.69    1.67
 -20  10  -3   -0.22    1.79
  -7  20   3   67.88    5.26
 -20  13  -3   64.07    4.99
  13   7  -3   61.33    5.20
  16   4  -3   24.20    3.85
  -4  20   3   25.87    3.83
  -1  20   3   12.56    2.95
  19   1  -3   13.12    3.04
 -18  21   3    4.59    2.68
   3  18  -3    2.66    2.45
 -21   3  -3    5.33    2.89
 -15  21   3    1.79    2.05
   6  15  -3    2.65    2.27
 -21   6  -3    1.86    2.23
 -21   9  -3    0.97    2.27
   9  12  -3    2.61    2.20
 -12  21   3    1.10    1.96
  -9  21   3    8.03    2.51
 -21  12  -3    6.36    2.48
  12   9  -3    5.83    2.65
  -6  21   3   28.50    4.14
 -21  15  -3   25.97    3.85
  15   6  -3   26.11    3.87
  -3  21   3    1.04    1.84
  18   3  -3    4.32    2.37
  21   0  -3    1.03    2.34
 -22   5  -3    6.83    2.89
 -17  22   3    2.42    2.26
   5  17  -3    4.60    2.53
 -22   8  -3    1.71    2.34
   8  14  -3    8.48    2.78
 -14  22   3    3.41    2.17
 -11  22   3    3.91    2.50
 -22  11  -3    4.45    2.50
  11  11  -3    3.44    2.41
  -8  22   3   12.88    3.30
 -22  14  -3   17.54    3.57
  14   8  -3   16.09    3.66
  17   5  -3   26.85    4.23
  -5  22   3   33.82    4.62
   7  16  -3   -2.81    2.27
 -16  23   3    2.19    2.66
 -23   7  -3    2.01    2.41
  10  13  -3    3.00    2.70
 -23  10  -3   -1.26    2.10
 -13  23   3    0.47    2.09
 -10  23   3    0.88    2.10
  13  10  -3    1.37    1.93
 -23  13  -3   -0.01    2.19
  16   7  -3  128.65    7.72
  -7  23   3  142.12    8.08
 -24   9  -3   14.92    3.67
  12  12  -3   17.21    3.87
 -24  12  -3   21.03    4.17
  15   9  -3   -0.75    2.46
  -1   1   4 1205.73   16.40
   1   0   4 1176.01   15.64
  -1   0  -4 1210.85   17.15
  -2  -1  -4    1.62    0.84
  -1   3  -4   -0.09    0.66
  -3   2   4   -0.09    0.66
   2   1   4    0.26    0.40
   0  -2  -4 9032.47  109.21
  -2   0   4 9051.15  108.88
  -2   2  -4 8885.46  109.96
   0   2   4 8847.16  113.07
  -2   2  -4 9030.92  111.45
  -3  -2  -4  231.30    5.61
  -2   5  -4  228.59    5.35
   3   2   4  224.89    3.61
   5  -3  -4  228.03    5.27
  -5   3   4  237.33    5.86
  -2   3   4 1319.15   18.43
  -3   1  -4 1354.64   16.92
  -3   1  -4 1334.39   19.23
   1   2  -4 1334.55   18.73
   2  -3  -4 1350.52   17.86
   2  -3  -4 1345.24   19.57
  -1  -3  -4  328.53    6.38
   1   3   4  327.26    5.56
  -3   4  -4  326.83    7.24
  -3   4  -4  328.81    6.07
  -4   1   4  332.36    7.08
  -1  -3  -4  329.81    7.50
   7  -4  -4  446.06    8.08
  -4  -3  -4  455.32    9.51
  -3   7  -4  454.70    8.84
  -7   4   4  441.34    9.35
   4   3   4  444.05    6.64
  -4  -3  -4  455.05    8.89
  -4   0  -4  133.92    4.25
  -4   4   4  139.93    4.19
   4  -4  -4  132.75    4.08
   0   4  -4  137.59    4.12
  -4   3  -4 2379.67   31.69
  -4   3  -4 2347.75   29.17
   1  -4  -4 2335.80   32.09
  -3  -1   4 2387.98   31.47
  -1   4   4 2360.38   30.17
   1  -4  -4 2412.79   29.82
  -2  -4  -4  175.81    4.58
  -4   6  -4  166.76    5.14
  -6   2   4  174.34    5.22
   6  -2  -4  173.27    4.20
  -2  -4  -4  163.26    5.24
  -4   6  -4  165.15    4.39
   2   4   4  162.28    3.65
  -5  -4  -4   60.47    3.28
  -4   9  -4   56.44    3.18
  -9   5   4   65.28    3.58
   5   4   4   65.18    2.30
  -5  -4  -4   66.21    3.52
   9  -5  -4   67.15    2.68
  -1   6  -4 1052.67   16.25
  -5  -1  -4 1042.56   16.35
  -6   5   4 1032.43   16.51
   6  -5  -4 1020.60   15.74
   3  -5  -4    4.70    0.71
   3  -5  -4    5.43    1.29
  -5   2  -4    7.39    1.35
  -3   5   4    4.00    1.00
   2   3  -4    3.88    1.11
   0   5   4  310.56    6.01
  -5   5  -4  302.52    7.21
  -5   0   4  302.93    7.15
   0  -5  -4  299.66    7.36
   0  -5  -4  306.32    5.81
  -5   5  -4  301.64    5.73
  -5   8  -4   51.32    3.04
  -3  -5  -4   53.59    2.78
   3   5   4   51.80    2.16
  -8   3   4   56.25    3.29
  -3  -5  -4   55.70    3.33
   8  -3  -4   56.42    2.22
  -5   8  -4   50.86    2.81
  -5  11  -4 1187.71   19.73
 -11   6   4 1238.71   20.69
   6   5   4 1213.24   17.07
  -6  -5  -4 1233.80   20.17
  -6  -5  -4 1216.81   19.65
  11  -6  -4 1202.39   17.33
  -5  11  -4 1213.81   20.08
  -6  -2  -4 1375.45   20.98
  -6  -2  -4 1319.50   20.53
  -2   8  -4 1345.98   20.56
  -8   6   4 1343.52   21.06
   8  -6  -4 1351.04   19.64
   6   2   4 1339.54   16.97
   5  -6  -4  157.06    4.78
  -6   1  -4  161.23    5.06
  -5   6   4  144.74    4.63
   1   5  -4  154.47    4.81
   2  -6  -4    1.05    0.95
  -2   6   4    3.64    0.99
  -6   4  -4    2.39    0.63
  -6   4  -4    0.70    0.92
   2  -6  -4    1.79    0.62
  -6   7  -4 1363.54   20.96
  -1  -6  -4 1360.63   21.31
   1   6   4 1366.14   18.91
  -1  -6  -4 1371.18   18.94
  -6   7  -4 1329.48   19.16
  -7   1   4 1373.73   21.06
   4   6   4   91.01    3.22
  -4  -6  -4   86.51    4.12
 -10   4   4   86.84    4.27
  -4  -6  -4   86.37    3.72
  -6  10  -4   90.56    4.04
  10  -4  -4   87.85    2.69
  -6  10  -4   83.12    4.02
 -13   7   4   15.90    2.55
  -6  13  -4   14.79    2.43
  -7  -6  -4   14.11    2.22
  -6  13  -4   16.73    2.36
  -7  -6  -4   14.21    2.27
  -7  -3  -4   37.15    2.78
  -7  -3  -4   30.78    2.70
  -3  10  -4   35.79    2.98
  10  -7  -4   39.60    2.39
 -10   7   4   33.11    2.95
  -7   0  -4  240.15    6.64
  -7   7   4  229.22    6.46
   7  -7  -4  224.56    6.05
   0   7  -4  241.26    6.57
  -7   3  -4    6.70    0.57
  -4   7   4    6.25    1.32
   4  -7  -4    7.00    0.59
  -7   3  -4    8.05    1.53
   3   4  -4    5.49    1.33
   4  -7  -4    5.81    1.41
  -7   6  -4  400.95    7.24
  -1   7   4  415.67    8.05
   1  -7  -4  404.97    9.24
  -7   6  -4  404.03    8.94
   1  -7  -4  404.38    6.76
  -6  -1   4  400.20    9.06
   9  -2  -4  362.67    6.00
   2   7   4  352.22    7.20
  -2  -7  -4  355.20    8.87
  -2  -7  -4  368.11    7.51
  -9   2   4  348.22    8.80
  -7   9  -4  345.96    8.57
  -7   9  -4  367.76    7.91
  -5  -7  -4   54.62    3.61
  -7  12  -4   54.24    3.52
 -12   5   4   54.55    3.72
   5   7   4   53.15    2.87
  -5  -7  -4   49.15    3.26
  -7  12  -4   49.56    3.44
  -8  -7  -4   82.03    4.64
  -7  15  -4   80.99    4.43
  -7  15  -4   90.34    5.12
 -15   8   4   88.71    5.10
  -8  -7  -4   88.45    4.67
  -4  12  -4  156.14    6.09
 -12   8   4  162.87    6.30
  -8  -4  -4  159.04    5.95
  -8  -4  -4  155.11    5.67
  -1   9  -4  108.37    4.60
  -9   8   4  105.32    4.61
  -8  -1  -4  101.86    4.50
   9  -8  -4  104.67    4.05
  -8   2  -4  101.18    4.32
   2   6  -4  112.46    4.48
   6  -8  -4  111.93    4.39
  -6   8   4  107.77    4.31
  -8   5  -4    5.71    0.86
   3  -8  -4    3.01    1.26
   5   3  -4    6.95    1.50
   3  -8  -4    3.68    0.56
  -3   8   4    6.52    1.39
  -8   5  -4    3.86    1.36
   0  -8  -4  223.87    4.99
   0  -8  -4  236.10    6.99
   0   8   4  210.30    5.61
  -8   8  -4  211.53    5.44
  -8   0   4  219.23    6.68
  -8  11  -4   10.73    2.01
  -3  -8  -4    8.58    1.58
   3   8   4   10.39    1.56
  -8  11  -4    7.72    1.66
  -3  -8  -4    5.41    1.60
 -11   3   4    7.21    1.83
  -6  -8  -4   15.86    2.37
  -6  -8  -4   15.45    2.49
 -14   6   4   22.96    3.05
  -8  14  -4   19.79    2.57
  -8  14  -4   16.23    2.53
  -8  17  -4   23.63    2.93
  -9  -8  -4   19.50    2.96
  -9  -8  -4   19.44    2.85
  -8  17  -4   23.42    3.43
 -17   9   4   18.38    3.17
 -14   9   4   91.75    5.12
  -5  14  -4   87.25    4.96
  -9  -5  -4   91.16    4.57
  -9  -5  -4  100.11    5.07
  -2  11  -4    9.39    2.00
 -11   9   4   11.92    2.19
  11  -9  -4   14.54    1.85
  -9  -2  -4    9.97    2.08
  -9  -2  -4   12.60    1.95
   1   8  -4  131.89    5.16
   8  -9  -4  137.32    4.90
  -9   1  -4  136.83    5.30
  -8   9   4  132.14    5.14
  -5   9   4 1745.95   25.22
  -9   4  -4 1676.40   25.76
   5  -9  -4 1713.10   25.95
   4   5  -4 1721.56   25.71
  -9   4  -4 1732.59   21.78
  -9   7  -4   45.87    3.25
  -9   7  -4   47.55    2.37
   2  -9  -4   47.57    3.29
  -2   9   4   50.82    2.95
   2  -9  -4   53.38    1.87
 -10   1   4   76.66    4.18
  -9  10  -4   75.85    3.97
  -1  -9  -4   77.92    3.15
  -9  10  -4   79.27    3.63
  -1  -9  -4   65.91    3.94
   1   9   4   75.13    3.51
  -4  -9  -4   39.02    3.47
  -9  13  -4   42.14    3.31
   4   9   4   38.57    2.81
 -13   4   4   31.89    3.27
  -9  13  -4   44.95    3.47
  -4  -9  -4   44.30    3.02
  -7  -9  -4  664.14   14.62
  -9  16  -4  642.34   14.72
 -16   7   4  668.90   13.80
  -9  16  -4  663.27   14.22
  -7  -9  -4  663.01   14.29
  -9  19  -4   15.60    3.16
 -19  10   4   20.22    3.50
 -10  -9  -4   22.03    3.36
  -6  16  -4   23.93    2.91
 -10  -6  -4   17.06    2.52
  -6  16  -4   21.87    3.24
 -16  10   4   19.89    3.12
 -10  -6  -4   15.13    2.77
  -3  13  -4    2.77    1.72
 -10  -3  -4    0.57    1.33
 -13  10   4    2.32    1.47
 -10  -3  -4    2.79    1.63
   0  10  -4   64.22    3.93
  10 -10  -4   65.06    3.60
 -10   0  -4   61.39    3.89
 -10  10   4   62.92    3.85
  -7  10   4   67.03    3.71
 -10   3  -4   76.82    4.17
   3   7  -4   75.85    3.99
 -10   3  -4   66.97    2.01
   7 -10  -4   69.98    3.85
 -10   6  -4  121.13    3.40
   6   4  -4  124.41    5.04
 -10   6  -4  113.01    4.90
  -4  10   4  121.86    4.71
   4 -10  -4  123.62    5.13
 -10   9  -4    9.22    1.52
   1 -10  -4    5.81    1.76
   1 -10  -4    5.84    1.04
  -9  -1   4    5.32    1.65
  -1  10   4    5.27    1.43
 -10   9  -4    5.83    1.58
 -12   2   4   18.84    2.71
  -2 -10  -4   14.29    2.50
 -10  12  -4   12.68    2.06
 -10  12  -4   13.71    2.19
   2  10   4   13.11    1.91
  -2 -10  -4   14.58    1.84
 -10  15  -4    0.50    1.44
  -5 -10  -4    2.29    1.46
 -10  15  -4    0.57    1.29
 -15   5   4    3.18    1.72
  -5 -10  -4    0.32    1.45
 -18   8   4    0.48    1.54
 -10  18  -4    2.77    1.81
  -8 -10  -4    1.23    1.60
 -10  18  -4    4.36    1.94
  -8 -10  -4    0.24    1.68
 -10  21  -4   68.19    5.77
 -21  11   4   55.67    5.38
 -11 -10  -4   63.27    5.26
  -7  18  -4    0.96    1.79
 -11  -7  -4    0.36    1.50
  -7  18  -4   -1.24    1.20
 -18  11   4    2.98    1.96
  -4  15  -4   28.14    3.48
 -11  -4  -4   26.51    3.33
 -15  11   4   21.54    3.24
 -11  -4  -4   19.21    2.54
 -11  -1  -4   67.52    3.67
 -11  -1  -4   60.12    4.08
  -1  12  -4   72.10    4.39
 -12  11   4   64.48    4.16
 -11   2  -4  171.57    6.44
   9 -11  -4  177.76    6.16
  -9  11   4  164.52    6.10
  -6  11   4    7.51    1.68
 -11   5  -4    5.08    1.67
   5   6  -4    5.36    1.70
   6 -11  -4    6.00    1.77
 -11   5  -4    9.13    1.05
   8   3  -4   13.78    2.24
 -11   8  -4   19.01    2.49
 -11   8  -4   14.64    1.63
  -3  11   4   14.70    2.10
   3 -11  -4   16.91    2.51
   0 -11  -4   16.56    2.60
   0 -11  -4   20.23    1.75
   0  11   4   16.80    2.13
 -11   0   4   21.30    2.85
 -11  11  -4   18.85    2.51
 -11  11  -4   16.52    2.12
  -3 -11  -4  167.59    6.70
 -14   3   4  142.76    6.38
  -3 -11  -4  155.25    5.42
 -11  14  -4  150.25    5.98
   3  11   4  137.84    5.35
 -11  14  -4  151.89    5.95
  -6 -11  -4   14.58    2.56
  -6 -11  -4   10.48    2.58
 -11  17  -4   15.71    2.65
 -17   6   4    9.36    2.19
 -17   6   4   12.71    2.68
 -11  17  -4   14.15    2.69
 -20   9   4  100.81    6.29
  -9 -11  -4   96.57    5.79
 -11  20  -4   83.68    5.72
 -23  12   4   -0.24    1.96
 -12 -11  -4    2.31    2.30
 -11  23  -4    2.21    2.04
 -12  -8  -4   18.66    3.37
 -20  12   4   12.97    3.12
  -8  20  -4   15.07    3.23
  -5  17  -4   35.90    4.09
 -12  -5  -4   33.86    3.79
 -17  12   4   31.82    3.89
 -12  -2  -4    2.44    1.42
 -12  -2  -4    2.94    1.90
 -14  12   4    3.88    1.81
  -2  14  -4   -1.03    1.49
  11 -12  -4   88.63    4.54
 -11  12   4   89.00    4.83
   1  11  -4   94.61    4.99
 -12   1  -4   92.87    4.97
  -8  12   4   76.99    4.23
   4   8  -4   84.89    4.61
 -12   4  -4   75.53    4.39
   8 -12  -4   78.33    4.35
 -12   7  -4    4.91    1.65
   5 -12  -4    5.23    1.67
   7   5  -4    4.45    1.57
  -5  12   4    3.22    1.46
 -12   7  -4    5.60    1.15
   2 -12  -4   26.43    3.08
  10   2  -4   25.97    2.97
  -2  12   4   22.14    2.53
 -12  10  -4   28.95    2.39
 -12  10  -4   19.30    2.61
 -12  13  -4   28.77    3.08
  -1 -12  -4   28.10    3.34
   1  12   4   27.05    2.73
 -13   1   4   26.48    3.27
 -12  13  -4   28.66    2.86
 -12  16  -4  113.05    5.53
 -12  16  -4  103.65    5.45
 -16   4   4  111.96    6.00
  -4 -12  -4  117.74    6.03
  -7 -12  -4  260.60    8.83
 -12  19  -4  248.84    9.32
 -19   7   4  238.53    9.47
  -7 -12  -4  249.37    9.22
 -22  10   4   61.34    5.82
 -12  22  -4   61.75    5.75
 -13  -9  -4    7.87    2.80
  -9  22  -4    8.60    3.00
 -22  13   4    7.16    2.66
  -6  19  -4   30.19    4.09
 -19  13   4   42.40    4.71
  -6  19  -4   30.11    3.42
 -13  -6  -4   33.53    4.14
 -16  13   4   93.79    5.68
 -13  -3  -4   91.83    5.49
  -3  16  -4   99.86    5.85
   0  13  -4    0.27    1.44
 -13  13   4    0.83    1.41
 -13   0  -4    1.90    1.65
 -10  13   4   21.00    2.83
 -13   3  -4   11.94    2.46
  10 -13  -4   19.73    2.74
   3  10  -4   13.49    2.49
 -13   6  -4   41.57    3.56
   6   7  -4   41.30    3.54
   7 -13  -4   38.55    3.52
  -7  13   4   44.41    3.38
   4 -13  -4   92.85    5.08
   9   4  -4   93.17    4.87
  -4  13   4   86.44    4.53
 -13   9  -4   98.72    4.94
 -13   9  -4  101.12    3.88
 -13  12  -4    5.67    1.62
 -13  12  -4    6.82    1.83
  -1  13   4    6.29    1.82
   1 -13  -4    4.87    1.93
 -13  15  -4   43.27    3.68
   2  13   4   48.32    3.57
 -15   2   4   35.57    3.82
 -13  15  -4   36.76    3.43
  -2 -13  -4   33.89    3.80
 -13  18  -4   14.12    2.61
 -13  18  -4   12.79    2.59
 -18   5   4   10.10    2.71
  -5 -13  -4    9.59    2.65
 -21   8   4   15.41    3.36
 -13  21  -4   23.41    3.78
 -14  -7  -4    7.49    2.59
  -7  21  -4    3.65    2.42
 -21  14   4    2.62    2.29
 -18  14   4    0.69    1.85
 -14  -4  -4    2.30    2.01
  -4  18  -4    1.46    2.00
 -14  -1  -4   -1.73    1.35
  -1  15  -4   -0.85    1.39
 -15  14   4   -0.05    1.43
   2  12  -4    9.28    2.36
 -12  14   4    9.73    2.29
 -14   2  -4    9.72    2.41
 -14   5  -4   37.33    3.73
  -9  14   4   29.76    3.23
   9 -14  -4   30.84    3.38
   5   9  -4   29.40    3.36
 -14   8  -4    5.67    1.93
   6 -14  -4    1.29    1.64
   8   6  -4    4.71    1.70
  -6  14   4    2.56    1.51
  -3  14   4  243.22    7.95
 -14  11  -4  271.05    7.24
 -14  11  -4  267.23    8.42
  11   3  -4  261.15    8.63
   3 -14  -4  251.79    8.83
 -14  14  -4    6.92    1.98
   0 -14  -4    8.93    2.40
 -14   0   4    5.65    2.19
   0  14   4    6.01    1.83
 -14  14  -4    4.53    1.69
  -3 -14  -4   30.79    3.90
 -14  17  -4   26.31    3.27
 -17   3   4   30.10    3.83
 -14  17  -4   33.63    3.73
  -6 -14  -4    8.75    2.88
 -20   6   4    9.34    2.77
 -14  20  -4    2.82    2.38
 -23   9   4    0.40    2.29
 -14  23  -4    3.94    2.61
 -15  -8  -4   -2.09    1.66
 -23  15   4    2.51    2.32
 -15  -5  -4   26.05    4.06
  -5  20  -4   28.93    4.28
 -20  15   4   26.87    4.08
  -2  17  -4   29.22    3.97
 -17  15   4   36.14    4.29
 -15  -2  -4   33.10    4.14
 -15   1  -4   54.46    4.69
 -14  15   4   56.56    4.44
   1  14  -4   53.40    4.54
 -11  15   4  172.54    7.15
 -15   4  -4  175.00    7.33
   4  11  -4  169.72    7.15
   8 -15  -4  224.30    8.23
   7   8  -4  239.22    8.29
  -8  15   4  229.06    8.03
 -15   7  -4  229.03    8.20
 -15  10  -4  249.51    8.40
   5 -15  -4  233.65    8.64
  10   5  -4  235.70    8.33
  -5  15   4  240.78    8.16
   2 -15  -4   34.73    3.96
 -15  13  -4   35.93    3.60
 -15  13  -4   38.17    3.23
  13   2  -4   32.78    3.63
  -2  15   4   39.02    3.60
 -15  16  -4   46.26    3.98
  -1 -15  -4   43.29    4.42
 -16   1   4   46.06    4.50
   1  15   4   48.98    3.85
 -15  16  -4   39.12    3.80
 -15  19  -4    3.72    2.17
  -4 -15  -4    4.43    2.38
 -19   4   4    4.63    2.22
 -15  22  -4   24.67    4.09
 -22   7   4   25.77    4.18
  -6  22  -4    8.50    3.07
 -22  16   4   -0.27    1.88
 -16  -6  -4    3.84    2.56
 -16  -3  -4   15.55    3.40
 -19  16   4   12.56    3.23
  -3  19  -4    7.85    2.69
 -16  16   4   14.18    3.09
   0  16  -4   20.74    3.55
 -16   0  -4   18.13    3.32
 -16   3  -4  215.07    8.57
 -13  16   4  216.30    8.44
   3  13  -4  220.20    8.52
 -10  16   4  331.32   10.26
   6  10  -4  328.58   10.26
 -16   6  -4  329.78   10.33
 -16   9  -4  111.98    5.83
   7 -16  -4  113.02    6.17
   9   7  -4  109.59    5.76
  -7  16   4  114.11    5.79
  12   4  -4    1.67    1.47
   4 -16  -4    5.03    2.12
  -4  16   4    0.01    1.47
 -16  12  -4    1.87    1.65
  15   1  -4   46.21    4.43
 -16  15  -4   50.89    3.84
   1 -16  -4   44.44    4.48
  -1  16   4   48.78    4.12
 -16  15  -4   57.25    4.33
 -16  18  -4   54.42    4.63
 -18   2   4   47.61    4.72
  -2 -16  -4   46.30    4.84
 -16  21  -4    7.44    2.62
 -21   5   4    4.77    2.46
  -4  21  -4   30.49    4.60
 -21  17   4   30.45    4.63
 -17  -4  -4   28.96    4.52
 -17  -1  -4    3.24    2.21
 -18  17   4    3.84    2.31
  -1  18  -4    4.66    2.52
   2  15  -4   12.54    2.95
 -17   2  -4   15.45    3.08
 -15  17   4   11.03    2.74
 -12  17   4   -0.01    1.51
   5  12  -4    0.13    1.49
 -17   5  -4   -0.02    1.74
   8   9  -4    3.86    2.03
 -17   8  -4    0.83    1.73
  -9  17   4   -0.35    1.47
 -17  11  -4    0.62    1.68
  11   6  -4   -1.04    1.39
   6 -17  -4   -0.66    1.67
  -6  17   4    0.48    1.39
  -3  17   4    8.47    2.32
  14   3  -4    7.51    2.26
   3 -17  -4   10.44    2.73
 -17  14  -4    5.67    2.25
 -17  17  -4   35.04    3.75
 -17  17  -4   23.80    3.44
  17   0  -4   34.70    4.24
   0  17   4   24.47    3.40
   0 -17  -4   26.07    3.92
 -20   3   4    7.15    2.71
 -17  20  -4    9.39    2.77
 -20  18   4    4.72    2.59
  -2  20  -4   -0.78    2.17
 -18  -2  -4    1.43    2.17
 -17  18   4   24.04    3.88
 -18   1  -4   18.89    3.69
   1  17  -4   17.51    3.47
 -14  18   4    5.53    2.21
 -18   4  -4    2.70    2.04
   4  14  -4    3.07    2.06
   7  11  -4    5.90    2.37
 -18   7  -4    1.41    1.90
 -11  18   4    0.67    1.59
  -8  18   4    5.52    2.22
  10   8  -4   11.60    2.63
 -18  10  -4   12.86    2.91
 -18  13  -4   99.69    5.86
  -5  18   4   95.95    5.67
  13   5  -4  111.06    6.32
  16   2  -4   47.77    4.69
 -18  16  -4   48.44    4.50
  -2  18   4   37.59    4.04
  19  -1  -4    9.25    2.80
 -18  22  -4   29.90    4.44
 -19  19   4    4.28    2.57
   0  19  -4    5.17    2.66
 -19   0  -4    7.88    2.94
 -19   3  -4   19.35    3.76
 -16  19   4   15.81    3.34
   3  16  -4   19.84    3.79
   6  13  -4    3.88    2.24
 -13  19   4    4.49    2.17
 -19   6  -4    2.46    2.00
   9  10  -4    0.11    1.50
 -19   9  -4    1.52    1.91
 -10  19   4    0.88    1.50
  12   7  -4  182.97    8.12
 -19  12  -4  181.90    7.99
  -7  19   4  187.71    8.16
  -4  19   4  122.37    6.69
 -19  15  -4  125.01    6.61
  15   4  -4  124.51    6.93
  18   1  -4    5.30    2.31
  -1  19   4    1.33    1.78
  21  -2  -4   18.51    3.74
 -18  20   4   29.99    4.61
   2  18  -4   29.31    4.64
 -20   2  -4   30.47    4.62
 -20   5  -4   11.01    2.98
 -15  20   4   14.08    3.13
   5  15  -4   12.76    3.08
 -12  20   4   20.02    3.60
   8  12  -4   21.22    3.76
 -20   8  -4   20.85    3.67
 -20  11  -4   63.03    5.38
  -9  20   4   54.94    5.05
  11   9  -4   47.58    4.89
 -20  14  -4   27.58    4.00
  -6  20   4   35.70    4.30
  14   6  -4   27.45    3.98
  17   3  -4    0.70    2.16
  -3  20   4    1.40    1.72
  20   0  -4    4.98    2.75
 -21   4  -4   -1.30    2.20
   4  17  -4   -0.75    2.13
 -17  21   4   -0.77    2.07
 -21   7  -4   -3.06    1.61
   7  14  -4   -2.10    1.67
 -14  21   4   -0.14    1.72
  10  11  -4   36.25    4.68
 -11  21   4   29.06    4.26
 -21  10  -4   23.32    3.93
  -8  21   4    3.78    2.13
 -21  13  -4    4.25    2.46
  13   8  -4    5.36    2.45
 -21  16  -4    1.41    2.01
  16   5  -4    1.76    2.46
  -5  21   4    5.62    2.33
  19   2  -4    8.45    2.99
   6  16  -4   11.38    3.47
 -16  22   4    9.08    3.27
 -22   6  -4    8.80    3.26
 -13  22   4   10.22    3.14
 -22   9  -4   11.28    3.40
   9  13  -4    9.85    3.07
 -22  12  -4    3.02    2.19
 -10  22   4    3.82    2.23
  12  10  -4    3.30    2.27
  15   7  -4   16.66    3.71
  -7  22   4   11.88    3.20
 -22  15  -4    5.92    2.61
  -4  22   4  109.13    7.03
  18   4  -4  116.05    7.33
 -23   8  -4    3.76    2.47
   8  15  -4    0.03    2.24
 -23  11  -4   -0.44    2.15
  11  12  -4    2.38    2.53
 -12  23   4   -1.40    2.20
 -23  14  -4   -1.42    1.92
  14   9  -4   -0.64    2.54
  -9  23   4    1.42    2.25
   0   1   5 1903.98   24.58
   0  -1  -5 1873.61   25.63
  -1   0   5 1870.96   25.12
  -1   1  -5 1912.79   26.27
  -1   1  -5 1893.21   24.42
   0   2  -5  324.70    6.54
  -2   0  -5  315.82    5.27
   2  -2  -5  320.73    6.59
  -2   2   5  315.77    6.55
  -2   0  -5  311.94    7.06
  -2   3  -5   77.40    2.75
  -3   1   5   81.17    3.29
   1   2   5   81.96    2.44
  -1  -2  -5   83.35    3.15
  -3  -1  -5   24.67    2.05
   4  -3  -5   25.41    2.11
  -1   4  -5   21.86    1.81
  -4   3   5   19.91    1.92
  -3   2  -5  518.32   10.07
  -2  -1   5  502.17    9.46
  -3   2  -5  516.23    7.76
  -1   3   5  495.67    8.59
   1  -3  -5  509.09    8.82
  -3   5  -5  559.94   11.06
  -5   2   5  538.68   10.44
  -2  -3  -5  550.23    9.96
  -2  -3  -5  556.95   11.30
   2   3   5  548.98    8.15
  -3   5  -5  528.71    9.35
  -4  -2  -5  136.83    4.64
  -2   6  -5  147.27    4.64
  -6   4   5  143.12    4.89
   6  -4  -5  145.71    4.51
   3  -4  -5   74.79    2.65
  -3   4   5   71.70    3.05
  -4   1  -5   71.62    3.38
   1   3  -5   72.60    3.12
   3  -4  -5   78.59    3.55
   0  -4  -5 2020.52   26.81
   0   4   5 2029.14   26.32
   0  -4  -5 2039.57   29.29
  -4   4  -5 2080.37   28.93
  -4   0   5 2030.42   28.25
  -4   4  -5 2000.45   25.97
  -3  -4  -5   48.12    3.24
  -4   7  -5   50.29    3.21
  -7   3   5   49.68    3.11
   3   4   5   54.41    1.93
   7  -3  -5   49.87    2.54
  -3  -4  -5   43.28    2.71
  -4   7  -5   49.56    2.79
   8  -5  -5    3.26    1.04
  -3   8  -5    3.25    1.31
  -5  -3  -5    6.11    1.57
  -5  -3  -5    2.94    1.35
  -8   5   5    4.49    1.51
   0   5  -5  649.40   11.63
  -5   0  -5  660.71   12.13
  -5   5   5  628.38   11.71
   5  -5  -5  654.01   12.00
  -5   3  -5   31.39    1.37
   2  -5  -5   30.77    1.76
   2  -5  -5   28.34    2.42
  -5   3  -5   27.47    2.46
  -2   5   5   30.39    2.04
   3   2  -5   28.14    2.28
  -6   1   5  656.93   12.45
   1   5   5  648.40   10.23
  -5   6  -5  640.33   10.60
  -1  -5  -5  670.16   11.05
  -5   6  -5  647.06   12.65
  -1  -5  -5  646.68   12.81
  -4  -5  -5  494.49   10.06
  -5   9  -5  507.76   11.13
   9  -4  -5  493.93    8.91
  -4  -5  -5  486.65   11.07
  -9   4   5  476.13   10.93
  -5   9  -5  496.00   10.06
  -6  -4  -5  214.70    6.54
  -6  -4  -5  220.61    7.03
  10  -6  -5  207.97    5.49
 -10   6   5  213.78    6.99
  -4  10  -5  216.67    6.60
  -6  -1  -5  111.43    4.52
  -7   6   5  108.61    4.51
   7  -6  -5  112.34    4.19
  -1   7  -5  116.53    4.57
  -4   6   5  169.65    5.06
  -6   2  -5  155.47    5.34
   2   4  -5  158.24    5.16
   4  -6  -5  163.79    3.63
   4  -6  -5  157.83    5.32
  -6   5  -5  195.37    4.28
   1  -6  -5  199.41    4.54
  -5  -1   5  196.45    6.06
  -6   5  -5  200.60    6.21
  -1   6   5  195.83    4.96
   1  -6  -5  191.36    6.22
  -8   2   5   -1.00    0.86
  -6   8  -5   -0.43    1.00
   8  -2  -5   -0.09    0.67
  -2  -6  -5    0.54    0.97
   2   6   5    0.34    0.71
  -6   8  -5    1.48    1.18
  -2  -6  -5    1.66    1.32
 -11   5   5  512.29   11.84
  -6  11  -5  494.66   10.75
  -5  -6  -5  487.66   11.55
  -5  -6  -5  501.64   10.65
  -6  11  -5  493.31   11.44
  -7  -5  -5   21.32    2.69
  -7  -5  -5   23.44    2.80
  -5  12  -5   20.48    2.66
 -12   7   5   24.07    3.02
  -5  12  -5   27.33    2.91
  -7  -2  -5  236.70    7.05
   9  -7  -5  233.24    6.30
  -9   7   5  242.14    7.28
  -7  -2  -5  233.97    7.17
  -2   9  -5  237.80    6.97
   1   6  -5  472.05   10.10
   6  -7  -5  497.15   10.29
   6  -7  -5  472.96    7.38
  -6   7   5  492.83   10.27
  -7   1  -5  482.95   10.50
   3  -7  -5    6.86    1.63
   3  -7  -5    6.26    0.88
  -7   4  -5    5.49    0.69
  -3   7   5    5.07    1.27
  -7   4  -5    7.75    1.66
   4   3  -5    6.82    1.54
   0  -7  -5 1151.56   19.82
  -7   7  -5 1181.60   16.95
  -7   0   5 1180.10   19.49
   0   7   5 1163.96   17.32
   0  -7  -5 1169.18   16.76
  10  -3  -5  162.69    4.08
   3   7   5  169.68    4.59
  -7  10  -5  167.94    5.47
  -3  -7  -5  175.37    5.33
  -3  -7  -5  164.18    6.16
 -10   3   5  167.61    6.24
  -7  10  -5  161.29    6.06
  -7  13  -5  337.73    9.49
  -6  -7  -5  336.70    8.88
  -6  -7  -5  339.19    9.61
 -13   6   5  340.28    9.94
  -7  13  -5  327.32    9.08
  -6  14  -5   11.63    2.53
  -6  14  -5   13.68    2.49
  -8  -6  -5   13.21    2.38
 -14   8   5   13.94    2.64
  -8  -6  -5   12.46    2.40
  -3  11  -5    7.01    1.98
  -8  -3  -5    4.97    1.68
  -8  -3  -5    7.31    1.98
 -11   8   5    6.28    1.75
  11  -8  -5    7.85    1.52
   8  -8  -5  217.40    6.42
  -8   8   5  201.47    6.61
   0   8  -5  215.73    6.70
  -8   0  -5  217.22    6.86
   5  -8  -5   19.44    2.31
   5  -8  -5   23.71    1.14
  -5   8   5   27.07    2.42
  -8   3  -5   25.18    2.61
   3   5  -5   24.85    2.51
  -8   6  -5   21.52    1.64
  -2   8   5   28.61    2.21
   2  -8  -5   25.66    2.75
  -8   6  -5   21.35    2.51
   6   2  -5   22.12    2.44
   2  -8  -5   24.74    1.58
   1   8   5    1.44    0.99
  -9   1   5    0.66    1.19
  -8   9  -5    2.81    1.52
   9  -1  -5    1.39    0.73
  -1  -8  -5    4.65    1.24
  -1  -8  -5    3.76    1.47
  -8   9  -5    5.32    1.44
 -12   4   5   13.32    2.39
  -4  -8  -5    8.18    1.85
  -8  12  -5   11.77    2.16
  -4  -8  -5   12.87    2.39
  -8  12  -5   19.18    2.67
  -8  15  -5   78.42    4.69
  -8  15  -5   75.96    4.54
  -7  -8  -5   67.31    4.32
 -15   7   5   70.70    4.77
  -7  -8  -5   71.91    4.63
  -7  16  -5    2.61    1.83
  -9  -7  -5    0.42    1.39
 -16   9   5    4.94    1.93
  -7  16  -5    2.35    1.60
  -9  -7  -5    1.41    1.62
  -4  13  -5   18.87    2.75
 -13   9   5   23.72    3.17
  -9  -4  -5   17.19    2.65
  -9  -4  -5   21.42    2.69
  10  -9  -5    0.80    1.09
 -10   9   5   -0.16    1.22
  -9  -1  -5   -0.35    1.17
  -1  10  -5    2.76    1.57
  -7   9   5  185.41    6.15
  -9   2  -5  174.17    6.23
   7  -9  -5  184.38    6.15
   2   7  -5  176.00    6.21
   5   4  -5  159.94    5.78
  -9   5  -5  164.51    3.41
   4  -9  -5  160.09    5.94
  -9   5  -5  169.13    6.02
  -4   9   5  162.76    5.38
  -1   9   5   12.22    1.72
  -8  -1   5   15.33    2.31
  -9   8  -5   12.41    1.55
   1  -9  -5   12.36    1.32
  -9   8  -5   16.98    2.41
   1  -9  -5   11.30    2.29
  -9  11  -5  168.78    6.43
  -2  -9  -5  169.95    6.72
  -2  -9  -5  192.85    5.49
 -11   2   5  174.97    6.73
  -9  11  -5  181.28    5.79
   2   9   5  177.42    5.34
  -5  -9  -5    1.32    1.27
 -14   5   5    0.69    1.30
  -9  14  -5    0.35    1.19
  -9  14  -5    1.27    1.61
  -5  -9  -5    1.58    1.71
 -17   8   5    1.30    1.68
  -8  -9  -5    1.97    1.68
  -9  17  -5    1.04    1.56
  -8  -9  -5    2.92    1.85
  -9  17  -5    3.98    1.68
  -8  18  -5    7.30    2.29
  -8  18  -5    7.39    2.55
 -10  -8  -5    8.00    2.21
 -18  10   5    9.37    2.62
 -10  -5  -5  508.95   12.73
 -15  10   5  508.91   13.33
  -5  15  -5  512.86   12.88
 -10  -5  -5  520.96   12.36
  12 -10  -5  537.85   11.13
 -10  -2  -5  525.81   12.43
 -10  -2  -5  525.54   11.86
  -2  12  -5  533.61   12.48
 -12  10   5  521.33   12.78
   1   9  -5   28.63    2.99
   9 -10  -5   33.04    2.91
  -9  10   5   27.81    2.92
 -10   1  -5   26.12    2.92
 -10   4  -5  288.12    8.37
   4   6  -5  301.74    8.42
   6 -10  -5  292.53    8.38
  -6  10   5  303.32    8.04
  -3  10   5  240.31    6.85
   7   3  -5  244.74    7.57
   3 -10  -5  254.50    8.01
 -10   7  -5  240.44    7.62
 -10   7  -5  257.35    5.50
 -10   0   5  142.98    6.04
 -10  10  -5  140.00    4.79
 -10  10  -5  144.54    5.96
   0  10   5  137.65    4.97
   0 -10  -5  146.93    6.14
  -3 -10  -5   69.47    3.59
 -10  13  -5   68.23    4.28
  -3 -10  -5   62.63    4.44
 -13   3   5   65.45    4.46
 -10  13  -5   68.78    4.03
  -6 -10  -5    0.18    1.32
 -10  16  -5   -0.02    1.41
  -6 -10  -5    1.49    1.67
 -16   6   5   -0.81    1.36
 -10  16  -5    0.74    1.40
  -9 -10  -5    2.41    1.88
 -19   9   5    0.05    1.52
 -10  19  -5    1.30    1.87
 -10  19  -5   -0.44    1.42
  -9  20  -5   38.85    4.66
 -11  -9  -5   28.66    3.93
 -20  11   5   36.27    4.71
  -6  17  -5   -2.41    1.16
 -11  -6  -5    0.56    1.54
 -17  11   5    0.21    1.49
  -6  17  -5   -1.09    1.69
 -11  -3  -5  147.11    6.62
 -14  11   5  152.11    6.91
 -11  -3  -5  141.38    5.95
  -3  14  -5  133.22    6.29
   0  11  -5    3.57    1.73
  11 -11  -5    2.38    1.44
 -11   0  -5    3.74    1.79
 -11  11   5    3.62    1.67
   8 -11  -5    6.17    1.76
   3   8  -5    3.95    1.69
 -11   3  -5    9.66    2.16
  -8  11   5    2.77    1.39
  -5  11   5   14.81    2.17
   6   5  -5   20.24    2.68
   5 -11  -5   19.03    2.64
 -11   6  -5   14.39    2.42
 -11   9  -5    1.64    1.08
  -2  11   5    2.84    1.42
   2 -11  -5    2.72    1.64
 -11   9  -5   -0.81    1.12
   9   2  -5    0.84    1.38
  -1 -11  -5  194.89    7.54
 -11  12  -5  194.39    6.29
 -12   1   5  204.94    7.64
   1  11   5  198.04    6.25
 -11  12  -5  197.36    7.17
 -15   4   5   51.55    4.48
 -11  15  -5   59.16    4.13
 -11  15  -5   57.35    4.11
  -4 -11  -5   68.23    4.73
  -7 -11  -5   51.60    4.63
 -11  18  -5   65.71    4.68
 -11  18  -5   60.97    4.58
 -18   7   5   62.56    5.23
 -21  10   5    0.80    2.06
 -11  21  -5   -1.63    1.87
 -10  22  -5   -0.74    2.28
 -12 -10  -5    2.11    2.24
 -22  12   5    1.51    2.12
 -19  12   5    3.22    2.15
 -12  -7  -5    7.41    2.54
  -7  19  -5    1.28    2.25
  -7  19  -5    2.11    1.88
 -16  12   5  134.15    6.80
  -4  16  -5  124.82    6.43
 -12  -4  -5  122.54    6.38
  -1  13  -5   89.65    5.15
 -13  12   5   87.43    5.24
 -12  -1  -5   88.57    5.13
  13 -12  -5   82.80    4.38
 -12  -1  -5   77.21    4.33
   2  10  -5   35.12    3.46
 -10  12   5   36.51    3.51
  10 -12  -5   33.76    3.15
 -12   2  -5   31.92    3.46
   7 -12  -5   -1.14    1.06
  -7  12   5    0.29    1.17
   5   7  -5    3.45    1.61
 -12   5  -5    1.74    1.45
   4 -12  -5   20.03    2.91
   8   4  -5   18.68    2.72
 -12   8  -5   15.98    2.57
  -4  12   5   17.73    2.40
  -1  12   5   35.16    2.97
   1 -12  -5   27.56    3.40
 -12  11  -5   36.71    2.74
 -12  11  -5   36.53    3.53
  -2 -12  -5    7.28    2.21
 -12  14  -5    4.52    1.81
 -12  14  -5    2.50    1.66
 -14   2   5    2.89    1.85
 -17   5   5    1.92    1.96
 -12  17  -5    0.08    1.58
 -12  17  -5   -1.65    1.08
  -5 -12  -5   -1.48    1.65
 -12  20  -5  104.89    6.35
 -20   8   5   79.57    5.89
 -12  23  -5    5.78    2.85
 -21  13   5    0.81    1.93
 -13  -8  -5   -1.23    1.86
  -8  21  -5   -1.76    1.96
 -13  -5  -5   21.38    3.59
  -5  18  -5   22.26    3.61
 -18  13   5   18.94    3.43
  -2  15  -5    6.89    2.32
 -15  13   5    6.73    2.28
 -13  -2  -5    5.83    2.14
  12 -13  -5  138.38    5.92
 -13   1  -5  131.61    6.39
   1  12  -5  136.68    6.38
 -12  13   5  126.26    6.19
  -9  13   5   97.99    5.05
   9 -13  -5  101.40    5.17
   4   9  -5   88.44    5.04
 -13   4  -5   93.41    5.18
  -6  13   5  408.12   10.48
   7   6  -5  420.37   11.10
   6 -13  -5  416.54   11.25
 -13   7  -5  401.52   10.88
   3 -13  -5   52.15    4.34
  10   3  -5   58.73    4.16
 -13  10  -5   53.61    4.02
  -3  13   5   53.88    3.55
   0 -13  -5  188.17    7.75
 -13   0   5  189.06    7.72
 -13  13  -5  196.97    6.55
 -13  13  -5  193.27    7.39
   0  13   5  188.45    6.58
 -16   3   5   79.73    5.30
 -13  16  -5   87.08    5.21
 -13  16  -5   91.32    5.10
  -3 -13  -5   82.99    5.46
  -6 -13  -5   -2.34    1.64
 -19   6   5    0.29    1.71
 -13  19  -5    0.38    1.43
 -13  19  -5    1.13    1.70
 -13  22  -5   21.40    3.93
 -22   9   5   20.79    3.92
  -6  20  -5    5.86    2.71
 -14  -6  -5    4.73    2.34
 -20  14   5    9.46    3.03
 -17  14   5   60.00    5.24
 -14  -3  -5   54.96    4.96
  -3  17  -5   59.00    5.16
   0  14  -5  582.40   14.60
 -14  14   5  600.93   15.03
 -14   0  -5  593.01   14.77
 -14   3  -5  914.12   18.98
 -11  14   5  924.19   18.90
   3  11  -5  936.56   18.95
  11 -14  -5  955.00   18.44
   6   8  -5  296.02    9.27
   8 -14  -5  269.56    9.03
  -8  14   5  268.94    8.68
 -14   6  -5  278.78    9.14
 -14   9  -5  467.82   12.09
  -5  14   5  471.15   11.66
   9   5  -5  482.15   12.39
   5 -14  -5  473.80   12.55
   2 -14  -5   -1.26    1.29
  12   2  -5    1.74    1.54
 -14  12  -5   -0.65    1.38
  -2  14   5    1.06    1.31
 -15   1   5   49.61    4.67
 -14  15  -5   45.61    3.74
 -14  15  -5   38.59    3.87
  -1 -14  -5   35.00    4.00
 -18   4   5    9.17    2.69
 -14  18  -5   17.62    3.10
  -4 -14  -5   16.27    3.24
 -14  18  -5   12.46    2.78
 -14  21  -5    7.08    2.63
 -21   7   5   12.03    3.24
 -22  15   5   -0.72    1.87
  -7  22  -5   -1.87    1.82
 -15  -7  -5    0.44    2.22
 -19  15   5   61.15    5.70
  -4  19  -5   54.29    5.39
 -15  -4  -5   53.58    5.27
  -1  16  -5   50.08    4.78
 -16  15   5   45.66    4.79
 -15  -1  -5   52.85    4.88
 -15   2  -5   38.11    4.13
 -13  15   5   47.14    4.50
   2  13  -5   29.69    3.79
  10 -15  -5   60.89    4.59
   5  10  -5   63.21    4.67
 -15   5  -5   53.26    4.58
 -10  15   5   54.60    4.27
   7 -15  -5   43.24    4.17
   8   7  -5   46.02    4.09
  -7  15   5   38.93    3.68
 -15   8  -5   38.31    3.94
   4 -15  -5  112.80    6.17
  11   4  -5  106.34    5.79
 -15  11  -5  115.40    5.89
  -4  15   5  108.95    5.48
  -1  15   5    2.57    1.64
 -15  14  -5    3.03    1.90
  14   1  -5    6.96    2.24
   1 -15  -5    2.04    1.93
 -15  17  -5   -1.08    1.50
  -2 -15  -5    1.70    2.05
 -17   2   5    1.90    1.82
  -5 -15  -5    6.52    2.73
 -15  20  -5   16.20    3.29
 -20   5   5    9.73    2.88
 -16  -5  -5   18.01    3.70
  -5  21  -5   16.46    3.74
 -21  16   5   24.94    4.43
 -16  -2  -5   43.37    4.84
 -18  16   5   41.80    4.93
  -2  18  -5   42.02    4.79
 -16   1  -5  122.22    6.78
 -15  16   5  129.99    6.94
   1  15  -5  130.97    6.94
 -16   4  -5   69.19    5.05
   4  12  -5   79.77    5.38
 -12  16   5   67.20    4.88
 -16   7  -5   63.35    4.77
  -9  16   5   66.88    4.58
   9 -16  -5   62.87    4.74
   7   9  -5   64.70    4.75
  -6  16   5   56.86    4.22
 -16  10  -5   54.46    4.60
   6 -16  -5   60.79    4.82
  10   6  -5   60.57    4.54
   3 -16  -5   12.72    2.93
  -3  16   5   14.28    2.62
 -16  13  -5   12.34    2.72
  13   3  -5   11.56    2.68
  16   0  -5   13.40    2.93
   0 -16  -5    9.00    2.83
 -16  16  -5   11.03    2.52
  -3 -16  -5    9.10    2.83
 -19   3   5   14.74    3.23
 -16  22  -5    1.60    2.17
 -22   6   5   -0.62    1.95
 -20  17   5    1.67    2.06
  -3  20  -5    2.60    2.32
 -17  -3  -5    2.44    2.40
 -17   0  -5    9.71    3.01
 -17  17   5    7.90    2.68
   0  17  -5    6.15    2.54
 -14  17   5   19.47    3.46
 -17   3  -5   13.02    2.94
   3  14  -5   14.16    3.16
 -17   6  -5  105.53    6.22
   6  11  -5   95.81    5.88
 -11  17   5   88.87    5.70
   8 -17  -5  136.47    7.03
   9   8  -5  135.48    6.81
  -8  17   5  143.46    6.83
 -17   9  -5  143.01    7.01
  -5  17   5    3.39    1.81
  12   5  -5    3.90    2.06
 -17  12  -5    2.48    1.83
   5 -17  -5    3.10    2.21
  15   2  -5    5.46    2.21
   2 -17  -5    5.62    2.31
  -2  17   5    6.90    2.24
 -17  15  -5    5.21    2.14
 -17  18  -5   11.27    2.85
  -1 -17  -5    9.25    2.98
  18  -1  -5    6.48    2.42
  -4 -17  -5    8.03    3.10
 -21   4   5    7.29    2.91
  -1  19  -5   19.27    3.91
 -19  18   5   12.18    3.49
 -18  -1  -5   20.01    4.05
 -16  18   5   36.79    4.60
 -18   2  -5   41.19    4.93
   2  16  -5   37.68    4.67
   5  13  -5  127.70    6.95
 -13  18   5  136.13    7.22
 -18   5  -5  144.50    7.49
 -18   8  -5    1.30    2.01
   8  10  -5    0.46    1.79
 -10  18   5   -2.26    1.22
 -18  11  -5    2.13    2.18
  -7  18   5    3.49    1.85
  11   7  -5    1.00    1.78
   7 -18  -5   -1.01    1.83
   4 -18  -5    9.47    2.89
 -18  14  -5    6.40    2.45
  -4  18   5    6.90    2.21
  14   4  -5   11.24    2.90
   1 -18  -5   14.95    3.54
  17   1  -5   14.77    3.29
 -18  17  -5    8.05    2.70
  -2 -18  -5    6.25    3.04
  20  -2  -5    7.33    2.58
 -18  19   5    3.66    2.67
 -19   1  -5    0.29    2.05
   1  18  -5    1.17    2.46
   4  15  -5   25.21    4.12
 -15  19   5   28.25    4.27
 -19   4  -5   32.06    4.50
 -12  19   5    0.68    1.74
 -19   7  -5    1.01    1.87
   7  12  -5    0.88    1.94
  10   9  -5    0.38    1.71
  -9  19   5    1.70    1.78
 -19  10  -5    0.35    1.71
 -19  13  -5   67.83    5.19
  -6  19   5   70.11    5.19
  13   6  -5   58.57    5.30
 -19  16  -5   31.49    4.18
  -3  19   5   22.62    3.47
  16   3  -5   33.07    4.54
  19   0  -5   21.34    3.88
   3  17  -5   10.37    3.29
 -20   3  -5    7.24    2.99
 -17  20   5   11.79    3.30
   6  14  -5   10.54    3.23
 -20   6  -5   13.40    3.27
 -14  20   5   10.30    3.01
 -20   9  -5  153.24    8.04
   9  11  -5  142.17    7.65
 -11  20   5  148.01    7.78
 -20  12  -5   15.22    3.33
  12   8  -5   15.61    3.13
  -8  20   5   24.39    3.79
  15   5  -5  139.73    7.70
 -20  15  -5  131.17    7.30
  -5  20   5  130.74    7.08
  18   2  -5    2.64    2.10
   5  16  -5   -0.65    2.43
 -16  21   5   -0.14    2.09
 -21   5  -5    3.00    2.45
 -21   8  -5   25.00    4.12
 -13  21   5   28.93    4.38
   8  13  -5   17.22    3.66
  11  10  -5   69.48    6.06
 -21  11  -5   64.24    5.76
 -10  21   5   59.28    5.50
  -7  21   5    4.51    2.55
  14   7  -5    2.73    2.44
 -21  14  -5    6.51    2.67
  17   4  -5    1.71    2.51
 -21  17  -5    3.32    2.50
 -15  22   5   -1.87    1.83
   7  15  -5   -1.56    2.18
 -22   7  -5    1.90    2.42
 -22  10  -5    1.91    2.43
  10  12  -5   -0.08    2.07
 -12  22   5   -2.16    1.88
 -22  13  -5   19.29    3.90
  13   9  -5   18.86    3.87
  -9  22   5   13.12    3.36
  16   6  -5   34.51    4.73
  -6  22   5   39.17    4.95
 -22  16  -5   33.55    4.75
 -23  12  -5    0.73    2.52
 -11  23   5    3.73    2.45
   0   0   6  464.69    8.34
   0   0  -6  454.16    9.38
  -2   1   6   51.14    2.74
  -1  -1  -6   48.13    2.81
  -1   2  -6   51.29    2.47
  -1   2  -6   55.47    3.16
   1   1   6   52.00    2.18
  -2   1  -6    9.64    1.73
  -2   1  -6    8.86    1.04
   1  -2  -6   10.76    1.52
   1   1  -6    8.99    1.38
  -1   2   6    9.93    1.31
  -2   4  -6  548.12   11.58
  -2  -2  -6  587.14   10.97
   2   2   6  580.34    8.60
  -4   2   6  578.99   11.04
  -2   4  -6  571.91   10.12
  -3   0  -6   27.13    1.28
   3  -3  -6   23.98    2.36
   0   3  -6   27.68    2.14
  -3   3   6   29.49    2.26
  -3   0  -6   26.54    2.33
   3  -3  -6   31.03    2.10
  -3   3  -6    1.55    0.79
  -3   0   6   -0.62    0.93
   0  -3  -6    1.29    0.89
   0   3   6    0.74    0.72
  -3   3  -6   -0.86    0.89
  -6   3   6  280.25    7.44
  -3  -3  -6  274.06    7.02
   6  -3  -6  282.68    7.00
  -3  -3  -6  279.06    8.08
  -3   6  -6  265.13    6.49
  -5   4   6    0.04    1.00
  -1   5  -6   -0.40    0.86
   5  -4  -6    2.71    1.11
  -4  -1  -6    1.90    1.14
  -2   4   6   42.59    2.50
   2  -4  -6   38.90    2.88
  -4   2  -6   42.72    1.67
  -4   2  -6   42.22    3.04
   2   2  -6   44.80    2.70
   2  -4  -6   38.73    2.23
  -4   5  -6   22.42    1.77
   1   4   6   21.38    1.61
  -1  -4  -6   17.84    2.40
  -4   5  -6   23.39    2.61
  -5   1   6   23.72    2.41
  -1  -4  -6   23.42    2.01
  -4   8  -6   32.38    3.07
  -4  -4  -6   32.19    2.69
  -4   8  -6   34.27    2.70
   8  -4  -6   33.96    2.46
  -8   4   6   50.31    3.37
  -4  -4  -6   33.26    3.10
  -7   5   6  140.93    5.30
  -2   7  -6  137.38    4.94
   7  -5  -6  135.39    4.88
  -5  -2  -6  138.40    5.10
   4  -5  -6  226.22    6.75
  -4   5   6  216.98    6.07
   4  -5  -6  226.91    5.25
   1   4  -6  239.64    6.43
  -5   1  -6  230.56    6.74
  -4  -1   6 1651.35   24.78
  -5   4  -6 1616.29   21.44
  -1   5   6 1660.58   22.94
   1  -5  -6 1668.94   25.83
  -5   4  -6 1656.55   25.39
   1  -5  -6 1674.07   22.82
  -5   7  -6  175.56    6.34
   7  -2  -6  176.99    5.21
  -7   2   6  176.10    6.14
  -5   7  -6  175.93    5.06
  -2  -5  -6  171.89    5.26
  -2  -5  -6  180.14    6.45
  10  -5  -6  229.64    6.05
  -5  10  -6  234.44    7.78
  -5  -5  -6  241.63    7.85
  -5  10  -6  251.96    7.07
 -10   5   6  234.05    7.71
  -5  -5  -6  246.66    7.17
   9  -6  -6   -0.11    0.86
  -3   9  -6   -0.42    1.17
  -6  -3  -6    2.80    1.37
  -6  -3  -6    0.48    1.07
  -9   6   6    0.92    1.24
  -6   6   6  177.77    5.88
  -6   0  -6  193.14    6.32
   6  -6  -6  194.31    6.15
   0   6  -6  189.82    5.95
   3  -6  -6  824.00   12.34
   3   3  -6  789.50   14.39
  -6   3  -6  803.51   15.08
   3  -6  -6  809.77   15.29
  -3   6   6  808.23   13.74
   0   6   6  194.55    5.00
  -6   0   6  192.85    6.38
   0  -6  -6  191.62    6.69
  -6   6  -6  208.72    6.80
  -6   6  -6  190.64    4.77
   0  -6  -6  203.16    5.23
  -6   9  -6  157.76    5.14
  -3  -6  -6  153.88    5.22
  -3  -6  -6  142.73    6.02
   9  -3  -6  144.55    4.51
  -9   3   6  149.95    5.95
  -6   9  -6  147.20    6.05
  -6  -6  -6  168.93    6.09
  -6  12  -6  170.25    6.82
 -12   6   6  154.92    6.61
  -6  12  -6  168.21    6.24
  -6  -6  -6  162.59    6.66
  11  -7  -6   74.74    3.58
  -4  11  -6   75.81    4.55
  -7  -4  -6   77.76    4.41
 -11   7   6   70.54    4.36
  -4  11  -6   77.06    4.34
  -7  -4  -6   76.16    4.53
   8  -7  -6  267.66    7.33
  -1   8  -6  265.29    7.53
  -7  -1  -6  274.77    7.98
  -8   7   6  256.85    7.71
  -5   7   6   76.67    3.75
  -7   2  -6   78.34    4.15
   5  -7  -6   79.05    2.62
   5  -7  -6   73.44    4.02
   2   5  -6   86.64    4.08
   2  -7  -6    4.60    1.58
  -7   5  -6    5.84    0.94
  -7   5  -6    1.39    1.37
   5   2  -6    4.67    1.54
  -2   7   6    4.45    1.28
   2  -7  -6    3.97    1.03
  -8   1   6 2188.80   32.70
  -1  -7  -6 2256.86   30.00
   1   7   6 2238.55   29.48
  -7   8  -6 2242.78   29.89
  -7   8  -6 2186.13   32.99
  -1  -7  -6 2154.79   33.44
  -4  -7  -6  876.94   15.50
 -11   4   6  863.10   17.29
  -4  -7  -6  859.29   17.53
  -7  11  -6  877.12   17.41
  -7  11  -6  889.90   15.75
  -7  -7  -6    9.36    2.30
  -7  14  -6   12.44    2.54
  -7  14  -6   11.49    2.44
  -7  -7  -6    9.69    2.36
 -14   7   6    8.21    2.28
  -5  13  -6  152.24    6.59
  -5  13  -6  141.80    6.17
  -8  -5  -6  156.22    6.57
 -13   8   6  150.78    6.77
  -8  -5  -6  144.93    6.15
  10  -8  -6  198.55    6.24
  -8  -2  -6  195.04    7.07
 -10   8   6  209.26    7.31
  -2  10  -6  207.42    7.02
  -8  -2  -6  216.20    7.27
  -8   1  -6   12.57    2.32
   7  -8  -6   10.05    1.98
   1   7  -6   12.49    2.19
  -7   8   6   13.60    2.20
  -4   8   6 1094.08   17.88
  -8   4  -6 1099.36   19.29
   4  -8  -6 1080.25   19.30
   4   4  -6 1100.12   18.81
  -8   7  -6  127.43    5.49
   1  -8  -6  124.82    3.80
   1  -8  -6  127.62    5.60
  -8   7  -6  118.24    3.72
  -7  -1   6  111.37    5.24
  -1   8   6  120.73    4.30
  -8  10  -6    1.22    1.18
  -2  -8  -6    1.39    1.32
 -10   2   6   -0.57    1.25
  -8  10  -6   -0.14    1.35
  -2  -8  -6    0.79    1.10
  -5  -8  -6   50.74    4.19
  -8  13  -6   51.16    3.75
 -13   5   6   43.97    4.04
  -8  13  -6   54.50    4.07
  -5  -8  -6   50.96    3.63
  -8  16  -6    3.56    1.79
  -8  -8  -6    1.48    1.67
  -8  -8  -6    0.82    1.54
 -16   8   6    3.88    1.96
  -8  16  -6    3.77    1.85
  -6  15  -6  144.52    6.67
  -6  15  -6  144.93    6.63
  -9  -6  -6  146.50    6.48
  -9  -6  -6  147.41    6.58
 -15   9   6  135.54    6.72
  -3  12  -6   18.31    2.78
 -12   9   6   25.23    3.20
  -9  -3  -6   24.94    3.09
  12  -9  -6   29.04    2.56
  -9  -3  -6   20.77    2.82
  -9   9   6    8.80    2.04
   0   9  -6   10.90    2.19
  -9   0  -6    6.53    1.99
   9  -9  -6    8.88    1.93
   3   6  -6   14.03    2.32
  -9   3  -6   12.38    2.26
   6  -9  -6    9.95    2.09
  -6   9   6   13.40    2.10
   6   3  -6   22.25    2.71
  -3   9   6   18.06    2.14
  -9   6  -6   18.95    2.71
   3  -9  -6   26.27    3.03
  -9   9  -6  101.97    5.14
  -9   0   6  104.21    5.22
  -9   9  -6  108.87    4.00
   0  -9  -6  101.87    5.38
   0   9   6   94.92    3.88
  -3  -9  -6  330.37    8.13
  -9  12  -6  317.97    9.63
  -9  12  -6  317.40    8.38
  -3  -9  -6  320.76    9.93
 -12   3   6  304.87    9.64
  -6  -9  -6    6.00    2.25
 -15   6   6    5.13    2.01
  -9  15  -6    7.49    2.22
  -6  -9  -6    3.82    1.67
  -9  15  -6    6.39    2.04
  -9  -9  -6   25.00    3.51
  -9  18  -6   22.00    3.64
  -9  -9  -6   27.21    3.80
  -9  18  -6   30.95    3.88
 -18   9   6   36.62    4.42
 -10  -7  -6    1.89    1.70
 -17  10   6    0.36    1.66
  -7  17  -6    3.52    2.01
 -10  -7  -6    2.02    1.92
  -7  17  -6    0.88    1.48
 -14  10   6   20.18    3.23
 -10  -4  -6   28.09    3.27
  -4  14  -6   22.74    3.23
 -10  -4  -6   24.51    3.27
  11 -10  -6    1.51    1.38
  -1  11  -6    0.05    1.42
 -10  -1  -6    1.52    1.35
 -10  -1  -6    0.92    1.54
 -11  10   6    1.06    1.31
   2   8  -6  194.86    6.97
  -8  10   6  202.25    6.95
   8 -10  -6  186.05    6.71
 -10   2  -6  178.07    6.90
   5   5  -6    2.62    1.43
   5 -10  -6    3.22    1.64
 -10   5  -6    0.92    1.42
  -5  10   6    4.76    1.59
  -2  10   6  286.97    7.51
   8   2  -6  298.33    8.86
   2 -10  -6  287.06    9.05
 -10   8  -6  266.95    8.59
  -1 -10  -6  131.36    6.26
 -11   1   6  135.87    6.25
 -10  11  -6  154.26    5.28
 -10  11  -6  146.57    6.32
  -4 -10  -6   42.27    4.05
 -14   4   6   36.81    3.97
 -10  14  -6   44.42    4.02
 -10  14  -6   40.08    3.49
 -10  17  -6   42.33    4.05
 -10  17  -6   38.48    4.04
 -17   7   6   38.74    4.45
  -7 -10  -6   36.78    4.19
 -10  20  -6   27.23    3.91
 -10  20  -6   40.88    4.73
 -20  10   6   34.58    4.74
  -8  19  -6    3.36    2.14
 -11  -8  -6    6.05    2.37
 -19  11   6    3.53    2.45
  -8  19  -6   -0.11    2.05
  -5  16  -6   28.14    3.57
 -11  -5  -6   25.72    3.31
 -11  -5  -6   24.18    3.42
 -16  11   6   31.36    4.00
  -5  16  -6   27.81    3.71
 -11  -2  -6  265.22    8.52
  -2  13  -6  248.41    8.64
  13 -11  -6  260.52    7.71
 -13  11   6  243.23    8.81
 -11  -2  -6  253.83    8.74
  10 -11  -6   11.30    2.22
 -10  11   6    9.82    2.29
   1  10  -6   11.08    2.39
 -11   1  -6    8.48    2.29
  -7  11   6    2.79    1.47
 -11   4  -6    0.64    1.42
   4   7  -6    2.33    1.49
   7 -11  -6    2.24    1.58
 -11   7  -6  150.20    6.37
   7   4  -6  152.78    6.30
   4 -11  -6  163.93    6.87
  -4  11   6  152.53    5.69
 -11  10  -6  400.92   11.05
  -1  11   6  402.00    9.47
   1 -11  -6  423.93   11.62
 -13   2   6  126.16    6.37
 -11  13  -6  126.33    6.09
 -11  13  -6  134.87    5.43
  -2 -11  -6  120.33    6.28
 -11  16  -6   10.25    2.50
 -11  16  -6    7.27    2.40
 -16   5   6   10.13    2.73
  -5 -11  -6    6.10    2.33
 -11  19  -6   41.75    4.41
 -11  19  -6   48.01    4.64
 -19   8   6   42.22    4.93
  -8 -11  -6   39.79    4.51
 -11  22  -6   32.02    4.69
 -12  -9  -6   13.90    3.18
 -21  12   6   16.46    3.70
  -9  21  -6   17.85    3.61
  -6  18  -6  110.91    6.57
 -18  12   6   90.76    6.17
  -6  18  -6  101.51    5.99
 -12  -6  -6   97.26    6.01
 -12  -3  -6  141.96    6.47
  -3  15  -6  146.84    6.96
 -12  -3  -6  139.34    6.81
 -15  12   6  149.82    7.26
 -12   0  -6   23.39    3.37
   0  12  -6   19.07    3.11
 -12   0  -6   23.26    2.98
  12 -12  -6   25.04    2.95
 -12  12   6   17.53    3.00
   3   9  -6   57.54    4.18
  -9  12   6   63.08    4.14
   9 -12  -6   58.73    4.20
 -12   3  -6   50.45    4.18
 -12   6  -6    0.10    1.50
  -6  12   6    1.49    1.36
   6   6  -6   -0.03    1.31
   6 -12  -6    0.58    1.47
   3 -12  -6  180.48    7.45
   9   3  -6  187.68    7.33
 -12   9  -6  199.46    7.50
  -3  12   6  192.60    6.49
   0 -12  -6  276.18    9.62
 -12   0   6  271.14    9.36
 -12  12  -6  253.82    8.88
  -3 -12  -6   31.54    3.90
 -12  15  -6   25.54    3.44
 -15   3   6   25.48    3.71
 -12  15  -6   30.23    3.25
 -12  18  -6   68.17    4.94
  -6 -12  -6   51.25    4.82
 -18   6   6   61.16    5.42
 -12  18  -6   53.07    4.77
 -12  21  -6   59.43    5.47
 -21   9   6   76.24    6.48
 -13  -7  -6  114.91    6.76
 -20  13   6   94.24    6.72
  -7  20  -6   88.10    5.92
  -7  20  -6   98.07    6.67
  -4  17  -6   -0.65    1.89
 -13  -4  -6    0.13    2.00
 -17  13   6    2.65    1.80
  -1  14  -6   55.71    4.74
 -13  -1  -6   69.24    5.09
 -13  -1  -6   69.73    4.48
 -14  13   6   62.99    5.13
   2  11  -6   -0.08    1.52
 -13   2  -6    2.48    1.73
 -11  13   6    2.18    1.66
  11 -13  -6    2.06    1.68
   8 -13  -6  350.29   10.35
   5   8  -6  351.54   10.28
  -8  13   6  357.77   10.10
 -13   5  -6  337.28   10.39
 -13   8  -6   22.84    3.32
   8   5  -6   23.35    3.21
   5 -13  -6   23.45    3.25
  -5  13   6   24.88    2.93
  11   2  -6   34.99    3.77
   2 -13  -6   41.48    4.20
  -2  13   6   45.81    3.36
 -13  11  -6   41.17    3.93
  -1 -13  -6  202.14    8.49
 -13  14  -6  208.91    8.24
 -14   1   6  200.77    8.33
 -17   4   6   17.52    3.33
 -13  17  -6   18.93    3.22
  -4 -13  -6   15.15    3.27
 -13  20  -6   26.61    3.96
  -7 -13  -6   21.60    3.92
 -20   7   6   24.54    4.11
  -8  22  -6    2.16    2.31
 -14  -8  -6    1.60    2.13
  -5  19  -6    4.48    2.00
 -14  -5  -6    7.96    2.89
 -19  14   6    6.79    2.60
  -5  19  -6    9.22    2.97
  -2  16  -6   18.48    3.32
 -14  -2  -6   23.04    3.66
 -16  14   6   25.72    3.83
   1  13  -6  118.34    6.30
 -14   1  -6  115.36    6.33
 -13  14   6  126.54    6.67
  13 -14  -6  112.30    5.76
 -14   1  -6  119.96    5.78
 -14   4  -6    4.24    2.09
 -10  14   6    6.75    2.12
   4  10  -6    4.34    1.79
  10 -14  -6    5.65    2.08
  -7  14   6    1.44    1.42
   7 -14  -6    2.39    1.82
   7   7  -6    2.01    1.59
 -14   7  -6    2.85    1.91
   4 -14  -6    0.21    1.51
 -14  10  -6   -0.73    1.48
  -4  14   6    1.79    1.44
  10   4  -6    0.83    1.50
 -14  13  -6   76.09    5.11
   1 -14  -6   68.07    5.18
  13   1  -6   61.12    4.67
 -16   2   6  107.88    6.42
  -2 -14  -6  111.75    6.72
 -14  16  -6  104.05    6.04
  -5 -14  -6   99.71    6.63
 -19   5   6  115.46    7.13
 -14  19  -6  103.61    6.18
 -15  -6  -6   21.88    3.96
  -6  21  -6   28.35    4.60
 -21  15   6   28.33    4.66
 -18  15   6   59.61    5.70
 -15  -3  -6   69.36    5.80
  -3  18  -6   58.52    5.49
   0  15  -6   18.91    3.56
 -15  15   6   24.93    3.88
 -15   0  -6   18.37    3.48
   3  12  -6   28.69    3.73
 -15   3  -6   34.91    4.10
  12 -15  -6   33.96    3.81
 -12  15   6   36.39    4.08
  -9  15   6    1.73    1.57
 -15   6  -6   -1.61    1.38
   9 -15  -6    1.02    1.63
   6   9  -6    3.27    1.92
  -6  15   6   51.47    3.98
   9   6  -6   46.82    4.37
   6 -15  -6   49.28    4.53
 -15   9  -6   45.82    4.32
  12   3  -6   -1.24    1.42
   3 -15  -6   -0.08    1.62
  -3  15   6    0.34    1.29
 -15  12  -6   -1.71    1.39
   0 -15  -6   72.24    5.57
  15   0  -6   75.54    5.46
 -15  15  -6   63.53    4.76
 -18   3   6   27.05    4.30
 -15  18  -6   22.52    3.61
  -3 -15  -6   24.74    4.05
 -21   6   6   52.66    5.62
  -6 -15  -6   54.52    5.77
 -16  -4  -6    5.74    2.70
  -4  20  -6    8.91    3.05
 -20  16   6    6.83    3.04
  -1  17  -6    9.86    3.18
 -17  16   6   10.91    2.91
 -16  -1  -6   14.13    3.21
 -16   2  -6  162.22    7.86
 -14  16   6  152.98    7.69
   2  14  -6  166.99    7.85
 -16   5  -6    4.52    2.30
   5  11  -6    6.94    2.41
  11 -16  -6    6.47    2.32
 -11  16   6    7.49    2.23
   8   8  -6   36.49    4.03
 -16   8  -6   34.98    4.21
  -8  16   6   39.27    3.91
   8 -16  -6   38.36    4.26
   5 -16  -6   -0.44    1.74
 -16  11  -6    3.76    2.06
  -5  16   6    2.38    1.71
  11   5  -6    2.24    1.98
 -16  14  -6    5.59    2.41
   2 -16  -6    3.46    2.18
  14   2  -6    2.41    1.76
  17  -1  -6   23.61    3.82
  -1 -16  -6   15.38    3.42
 -16  17  -6   11.53    2.89
 -20   4   6   -0.93    2.02
  -4 -16  -6    8.97    3.22
 -17  -2  -6   32.29    4.70
 -19  17   6   37.79    5.01
  -2  19  -6   41.18    5.07
 -17   1  -6   24.52    4.12
 -16  17   6   29.70    4.42
   1  16  -6   29.81    4.31
   4  13  -6  106.00    6.37
 -13  17   6   96.95    6.12
 -17   4  -6   99.39    6.39
 -10  17   6   64.76    4.78
  10 -17  -6   70.58    5.35
 -17   7  -6   67.42    5.27
   7  10  -6   65.31    5.40
  10   7  -6   25.33    3.72
   7 -17  -6   16.67    3.44
 -17  10  -6   19.22    3.53
  -7  17   6   19.15    3.13
  -4  17   6   98.27    5.60
  13   4  -6  101.89    6.33
   4 -17  -6   98.20    6.47
 -17  13  -6   99.05    6.07
  16   1  -6   27.07    3.95
   1 -17  -6   20.47    3.84
 -17  16  -6   23.47    3.76
  -2 -17  -6    0.83    2.22
 -17  19  -6   -2.66    1.88
  19  -2  -6    2.08    2.23
 -18   0  -6   47.04    5.41
 -18  18   6   48.72    5.59
   0  18  -6   47.18    5.30
   3  15  -6    0.22    2.08
 -15  18   6    0.17    1.89
 -18   3  -6   -0.52    1.81
 -18   6  -6   10.85    2.96
   6  12  -6    9.32    2.86
 -12  18   6   12.11    2.94
   9   9  -6   -1.74    1.39
 -18   9  -6    4.60    2.21
  -9  18   6    0.24    1.59
   9 -18  -6    1.85    2.21
   6 -18  -6    3.09    2.23
  -6  18   6    2.95    1.80
  12   6  -6    0.30    1.56
 -18  12  -6    0.52    2.09
  15   3  -6   10.54    2.80
   3 -18  -6    6.64    2.84
 -18  15  -6    7.71    2.68
  18   0  -6   16.32    3.46
   0 -18  -6   16.17    3.76
 -18  18  -6   20.04    3.79
   2  17  -6    3.92    2.52
 -19   2  -6    5.69    2.76
 -17  19   6   10.39    3.16
 -19   5  -6   77.96    6.39
   5  14  -6   81.86    6.08
 -14  19   6   79.71    5.95
   8  11  -6   25.04    4.05
 -11  19   6   26.86    4.02
 -19   8  -6   25.30    4.05
 -19  11  -6    3.15    2.28
  -8  19   6    5.65    2.13
  11   8  -6    5.35    2.45
   8 -19  -6    5.85    2.62
   5 -19  -6   30.46    4.66
 -19  14  -6   31.16    4.40
  14   5  -6   35.84    4.60
  17   2  -6   19.19    3.71
 -19  17  -6   26.37    4.16
   2 -19  -6   22.64    4.25
 -16  20   6    0.52    2.01
 -20   4  -6    4.06    2.83
   4  16  -6    2.56    2.42
 -13  20   6    0.75    2.06
 -20   7  -6    2.88    2.32
   7  13  -6    0.91    2.17
 -20  10  -6    3.22    2.27
  10  10  -6   10.43    2.84
 -10  20   6   14.79    3.26
  -7  20   6   55.02    5.09
  13   7  -6   43.48    5.06
 -20  13  -6   42.79    5.07
   4 -20  -6   21.78    4.32
 -20  16  -6   13.31    3.51
  16   4  -6   23.25    4.22
 -15  21   6   13.41    3.52
 -21   6  -6    4.46    2.72
   6  15  -6    8.64    3.22
 -12  21   6  117.28    7.19
   9  12  -6   99.93    7.11
 -21   9  -6   89.62    6.76
 -21  12  -6  129.75    7.76
  12   9  -6  127.12    7.79
  -9  21   6  132.88    7.51
 -21  15  -6   46.79    5.40
  15   6  -6   49.53    5.51
 -11  22   6    1.26    2.24
  -8  22   6   44.97    5.10
 -22  14  -6   49.12    5.49
   1  -1  -7   50.72    3.11
  -1   1   7   54.08    2.84
  -1   0  -7   54.08    2.44
  -1   0  -7   54.15    3.33
   0   1  -7   58.05    3.36
   0   1  -7   50.45    2.71
   3  -2  -7   -0.20    0.83
  -2  -1  -7    0.83    1.01
  -1   3  -7   -0.82    0.97
  -3   2   7    0.52    1.04
  -2  -1  -7   -0.11    0.62
  -1   3  -7    0.73    0.95
   0   2   7  379.22    7.41
  -2   2  -7  369.98    7.16
  -2   2  -7  377.22    9.26
  -2   0   7  373.96    8.33
   0  -2  -7  362.84    8.38
  -2   5  -7  272.68    6.77
  -2   5  -7  268.87    8.09
  -5   3   7  278.00    7.48
   5  -3  -7  257.44    7.43
  -3  -2  -7  267.32    7.34
  -3   1  -7   64.09    3.68
   2  -3  -7   69.58    3.30
  -2   3   7   70.32    3.30
   1   2  -7   63.98    3.27
  -3   1  -7   65.52    2.30
  -1  -3  -7   -0.41    0.98
  -3   4  -7    1.83    1.34
  -3   4  -7    0.04    0.93
  -4   1   7    0.58    1.10
  -3   7  -7 1638.14   26.47
  -7   4   7 1618.15   25.29
   7  -4  -7 1563.85   24.60
  -3   7  -7 1627.09   23.95
  -4  -3  -7 1637.52   24.82
  -4   0  -7    2.36    1.39
   4  -4  -7    0.03    1.20
  -4   4   7   -0.67    0.99
   0   4  -7    1.86    1.19
   4  -4  -7   -0.61    0.80
  -4   3  -7  407.16    9.92
   1  -4  -7  397.54    8.37
  -4   3  -7  404.72    7.00
  -1   4   7  391.16    7.98
   1  -4  -7  379.94    9.93
  -4   6  -7  398.04    8.33
  -6   2   7  419.43   10.04
  -2  -4  -7  401.75    9.09
  -4   6  -7  426.33   10.73
  -4   9  -7   31.98    3.39
  -9   5   7   31.62    3.20
  -5  -4  -7   34.14    3.42
  -4   9  -7   35.41    2.99
   9  -5  -7   35.43    2.80
  -5  -4  -7   33.23    3.06
   6  -5  -7   25.28    2.62
  -5  -1  -7   22.47    2.60
  -1   6  -7   22.16    2.39
  -6   5   7   18.89    2.39
   3  -5  -7  307.43    8.66
  -3   5   7  308.43    7.40
   2   3  -7  289.25    7.64
   3  -5  -7  294.45    6.71
  -5   2  -7  297.43    8.41
  -5   5  -7   72.40    2.87
  -5   5  -7   73.36    4.42
   0  -5  -7   70.87    3.38
  -5   0   7   65.39    3.92
   0  -5  -7   66.32    4.26
  -5   8  -7  159.90    6.62
   8  -3  -7  159.66    5.39
  -3  -5  -7  164.66    6.70
  -3  -5  -7  167.58    5.69
  -5   8  -7  167.89    5.36
  -8   3   7  166.64    6.38
  -5  11  -7   78.27    4.36
  -6  -5  -7   65.99    4.17
  -6  -5  -7   75.74    4.77
  -5  11  -7   65.92    4.49
 -11   6   7   73.46    4.61
  -8   6   7  484.78   11.47
  -6  -2  -7  506.62   11.47
   8  -6  -7  484.94   10.95
  -2   8  -7  512.58   11.01
   1   5  -7  661.11   12.97
  -6   1  -7  679.93   13.85
   5  -6  -7  688.65   14.04
   5  -6  -7  664.40   11.22
  -5   6   7  648.99   12.86
   2  -6  -7  167.41    4.82
   2  -6  -7  169.71    6.57
   4   2  -7  171.72    6.01
  -6   4  -7  180.05    6.57
  -2   6   7  174.80    5.28
  -6   7  -7   92.98    3.62
  -1  -6  -7   91.74    5.06
  -6   7  -7   87.09    4.90
  -1  -6  -7   81.79    3.75
  -7   1   7   89.13    4.59
  -6  10  -7 1021.67   19.84
  -4  -6  -7 1009.40   19.92
 -10   4   7 1017.90   19.46
  -6  10  -7 1016.02   17.38
  -4  -6  -7 1042.38   17.79
  -6  13  -7   10.64    2.47
 -13   7   7   15.65    2.85
  -6  13  -7   15.38    2.65
  -7  -6  -7    9.81    2.42
  -7  -6  -7    8.32    2.21
 -10   7   7    2.05    1.55
  -7  -3  -7    1.85    1.47
  -7  -3  -7    0.17    1.48
  -3  10  -7    1.19    1.49
  10  -7  -7    2.78    1.25
  -3  10  -7    2.99    1.65
   0   7  -7   82.55    4.38
  -7   0  -7   78.10    4.40
   7  -7  -7   74.33    4.19
  -7   7   7   76.96    4.17
  -7   3  -7  146.09    6.04
  -4   7   7  164.28    5.54
   4  -7  -7  152.68    6.14
   3   4  -7  157.22    5.80
   1  -7  -7 1036.53   15.89
  -7   6  -7 1020.55   19.17
   1  -7  -7  990.88   19.40
  -1   7   7 1064.43   16.51
  -7   9  -7  210.28    7.76
  -2  -7  -7  225.64    8.10
  -2  -7  -7  212.36    6.29
  -9   2   7  208.01    7.47
  -7   9  -7  213.72    6.07
  -5  -7  -7   94.41    5.47
  -5  -7  -7  106.42    5.00
 -12   5   7   96.09    5.51
  -7  12  -7  100.72    4.87
  -7  12  -7   94.14    5.45
  -7  15  -7   17.08    3.10
  -8  -7  -7   15.50    3.03
  -8  -7  -7   18.43    3.02
  -7  15  -7   20.18    3.14
 -15   8   7   14.10    2.93
  -8  -4  -7  193.43    7.22
  -4  12  -7  195.47    7.69
 -12   8   7  200.04    7.74
  -4  12  -7  184.47    6.93
  -8  -4  -7  184.37    7.51
  -9   8   7  840.83   16.70
  -1   9  -7  818.16   16.04
  -8  -1  -7  854.03   16.82
   9  -8  -7  852.65   16.07
   2   6  -7  874.22   16.40
  -8   2  -7  877.80   17.16
  -6   8   7  860.89   16.13
   6  -8  -7  885.25   17.04
  -3   8   7   14.99    2.08
   3  -8  -7   10.81    2.29
  -8   5  -7   13.47    2.56
   5   3  -7   19.17    2.62
  -8   0   7  326.36    9.56
  -8   8  -7  323.67    9.73
   0  -8  -7  335.25   10.05
  -3  -8  -7    0.99    1.41
  -3  -8  -7    4.35    1.53
 -11   3   7    4.84    1.88
  -8  11  -7    1.51    1.64
  -8  11  -7    2.04    1.43
  -8  14  -7    5.56    2.04
  -8  14  -7    9.15    2.26
  -6  -8  -7    6.00    2.17
 -14   6   7    6.28    2.23
  -6  -8  -7   10.62    2.26
  -8  17  -7    1.91    1.75
  -9  -8  -7    1.12    1.81
  -9  -8  -7    0.68    1.77
 -17   9   7    0.25    1.63
  -8  17  -7    3.42    2.08
  -9  -5  -7   42.37    4.15
  -5  14  -7   50.04    4.50
 -14   9   7   50.72    4.54
  -5  14  -7   52.11    4.35
  -9  -5  -7   46.40    4.17
 -11   9   7   -0.14    1.37
  -2  11  -7   -0.51    1.51
  11  -9  -7    0.99    1.34
  -9  -2  -7   -0.10    1.34
  -9  -2  -7    1.54    1.63
   1   8  -7  309.68    9.05
  -8   9   7  320.86    9.17
  -9   1  -7  310.98    9.30
   8  -9  -7  321.76    9.17
   5  -9  -7  169.86    6.75
   4   5  -7  170.36    6.43
  -9   4  -7  171.04    6.78
  -5   9   7  171.90    6.13
   2  -9  -7   14.51    2.62
  -2   9   7   10.19    1.87
  -9   7  -7   14.75    2.60
   7   2  -7   11.52    2.28
  -9  10  -7    6.14    2.03
 -10   1   7    9.37    2.24
  -1  -9  -7    6.96    2.18
  -9  13  -7   32.44    3.77
  -9  13  -7   36.01    3.27
 -13   4   7   44.45    4.28
  -4  -9  -7   33.92    3.84
  -9  16  -7    3.78    2.14
 -16   7   7    7.98    2.51
  -7  -9  -7    4.38    2.09
  -9  16  -7    6.87    2.41
 -19  10   7   11.89    3.28
  -9  19  -7   11.84    2.86
  -9  19  -7   10.42    2.88
 -10  -9  -7    7.96    2.83
 -10  -6  -7    0.46    1.54
  -6  16  -7    0.70    1.60
  -6  16  -7    1.99    1.96
 -10  -6  -7    0.51    1.68
 -16  10   7   -1.34    1.28
 -13  10   7  130.46    6.60
 -10  -3  -7  131.35    6.38
 -10  -3  -7  140.24    6.53
  -3  13  -7  140.04    6.40
   0  10  -7  200.56    7.37
  10 -10  -7  180.13    6.76
 -10   0  -7  181.63    7.27
 -10  10   7  202.54    7.58
  -7  10   7   62.53    4.08
 -10   3  -7   59.91    4.25
   3   7  -7   64.15    4.15
   7 -10  -7   66.71    4.30
   6   4  -7  343.49    9.74
   4 -10  -7  324.19   10.02
 -10   6  -7  320.73    9.82
  -4  10   7  346.48    8.81
   1 -10  -7    2.86    1.72
 -10   9  -7    5.31    1.73
  -2 -10  -7   30.54    3.83
 -12   2   7   33.01    3.77
 -10  12  -7   30.63    3.73
 -10  15  -7   26.15    3.66
 -15   5   7   26.32    3.78
  -5 -10  -7   26.46    3.72
 -18   8   7    6.29    2.69
  -8 -10  -7    6.03    2.51
 -10  18  -7    5.76    2.33
 -10  18  -7    7.92    2.63
 -10  21  -7   50.38    5.38
 -10  21  -7   54.06    5.44
  -7  18  -7    0.41    1.72
 -11  -7  -7    1.60    2.07
  -7  18  -7    0.65    2.01
 -11  -7  -7    3.83    2.40
 -18  11   7    2.69    2.07
  -4  15  -7    8.35    2.61
  -4  15  -7   11.22    2.67
 -11  -4  -7    5.24    2.32
 -15  11   7   10.25    2.64
 -11  -4  -7    5.34    2.11
 -11  -1  -7    1.58    1.84
  -1  12  -7    1.87    1.75
 -12  11   7    0.53    1.58
 -11  -1  -7    2.41    1.53
  12 -11  -7    0.20    1.39
   2   9  -7    1.45    1.54
 -11   2  -7    2.43    1.83
   9 -11  -7    0.32    1.28
  -9  11   7   -1.50    1.10
   6 -11  -7  112.81    5.83
  -6  11   7  111.55    5.24
   5   6  -7  106.38    5.49
 -11   5  -7  101.96    5.57
 -11   8  -7  118.47    6.01
   3 -11  -7  134.93    6.54
   8   3  -7  125.19    5.98
  -3  11   7  127.41    5.22
 -11  11  -7    4.13    1.92
 -11   0   7    6.35    2.11
   0 -11  -7    2.90    1.71
  -3 -11  -7    3.01    2.03
 -14   3   7    6.43    2.24
 -11  14  -7    8.12    2.38
  -6 -11  -7   -2.48    1.65
 -17   6   7    0.90    2.13
 -11  17  -7   -1.07    1.72
 -20   9   7    4.00    2.77
 -11  20  -7    5.32    2.68
  -9 -11  -7    7.46    2.71
 -11  20  -7    6.27    2.74
 -20  12   7    2.47    2.76
  -8  20  -7    3.65    2.15
 -12  -8  -7   10.75    2.90
  -8  20  -7    5.95    2.67
 -12  -5  -7    4.10    2.35
  -5  17  -7    1.44    1.97
 -17  12   7    7.95    2.64
  -5  17  -7    3.10    1.95
 -14  12   7    7.66    2.37
  -2  14  -7    4.33    2.02
 -12  -2  -7    6.11    1.97
 -12  -2  -7    5.04    2.13
 -11  12   7  187.93    7.72
   1  11  -7  175.83    7.39
  11 -12  -7  191.57    7.31
 -12   1  -7  188.88    7.83
  -8  12   7   29.18    3.31
   8 -12  -7   23.66    3.20
   4   8  -7   25.81    3.30
 -12   4  -7   24.08    3.39
   7   5  -7   92.08    5.25
  -5  12   7  103.80    5.05
   5 -12  -7   98.75    5.79
 -12   7  -7   94.31    5.52
  10   2  -7   50.65    4.31
   2 -12  -7   41.82    4.25
 -12  10  -7   48.52    4.39
  -1 -12  -7   14.25    2.98
 -12  13  -7   22.98    3.42
 -13   1   7   17.36    3.15
 -16   4   7   61.71    5.39
  -4 -12  -7   69.12    5.40
 -12  16  -7   79.46    5.47
 -19   7   7  123.10    7.56
 -12  19  -7  129.25    7.14
  -7 -12  -7  136.36    7.67
  -6  19  -7   47.45    5.24
  -6  19  -7   59.14    5.26
 -13  -6  -7   56.62    5.34
 -19  13   7   62.18    5.98
 -13  -3  -7    3.38    2.32
 -16  13   7   -0.23    1.66
  -3  16  -7   -2.23    1.63
 -13  13   7  178.27    7.89
 -13   0  -7  160.50    7.59
  13 -13  -7  169.10    7.04
   0  13  -7  166.94    7.47
 -13   0  -7  179.16    7.42
 -10  13   7    7.40    2.22
  10 -13  -7    6.31    2.28
   3  10  -7    5.65    2.05
 -13   3  -7    6.80    2.43
 -13   6  -7    9.90    2.39
  -7  13   7    9.12    2.22
   7 -13  -7    8.73    2.42
   6   7  -7    9.22    2.31
 -13   9  -7   51.22    4.55
   4 -13  -7   56.84    4.84
  -4  13   7   64.76    4.06
   9   4  -7   59.29    4.76
 -13  12  -7  107.23    6.11
   1 -13  -7  116.21    6.66
  12   1  -7  114.14    6.28
  -2 -13  -7    0.74    1.82
 -15   2   7    0.85    1.77
 -13  15  -7   -0.87    1.58
 -18   5   7  105.91    6.87
 -13  18  -7  104.23    6.42
  -4  18  -7    1.08    1.93
  -4  18  -7    8.95    3.03
 -14  -4  -7    3.02    2.29
 -18  14   7    4.86    2.27
  -1  15  -7    4.28    2.26
 -14  -1  -7    5.78    2.56
 -15  14   7    8.93    2.56
   2  12  -7  220.39    8.74
 -14   2  -7  205.56    8.60
 -12  14   7  229.97    8.99
  12 -14  -7  207.21    8.13
   5   9  -7    8.22    2.37
 -14   5  -7    5.50    2.20
  -9  14   7    5.47    1.82
   9 -14  -7    9.35    2.60
  -6  14   7    1.67    1.53
   8   6  -7    3.31    1.94
   6 -14  -7    3.98    1.98
 -14   8  -7    4.27    1.99
   3 -14  -7   54.52    4.93
  11   3  -7   55.69    4.86
 -14  11  -7   48.81    4.63
 -14  14  -7   42.71    4.49
  14   0  -7   50.87    4.94
   0 -14  -7   45.25    4.75
 -17   3   7   82.60    6.06
 -14  17  -7   76.20    5.71
  -3 -14  -7   77.00    5.87
 -20   6   7   -1.47    2.12
 -14  20  -7   -1.29    1.93
  -6 -14  -7    2.00    2.35
 -15  -5  -7   77.97    6.10
  -5  20  -7   71.43    6.21
  -5  20  -7   64.95    5.78
 -15  -2  -7  130.34    7.40
 -17  15   7  143.20    7.98
  -2  17  -7  126.55    7.36
   1  14  -7    6.66    2.51
 -15   1  -7    3.66    2.28
 -14  15   7    0.96    1.79
  14 -15  -7    5.73    2.27
  11 -15  -7    0.67    1.93
   4  11  -7    0.50    1.59
 -11  15   7   -1.43    1.49
 -15   4  -7    1.31    1.92
  -8  15   7   52.90    4.43
   8 -15  -7   53.41    4.74
 -15   7  -7   37.81    4.37
   7   8  -7   41.38    4.31
  10   5  -7   11.82    2.70
  -5  15   7   12.15    2.50
   5 -15  -7   10.11    2.71
 -15  10  -7   11.32    2.91
   2 -15  -7   48.34    4.96
  13   2  -7   50.00    4.84
 -15  13  -7   44.83    4.69
 -15  16  -7    6.73    2.51
  16  -1  -7    6.40    2.43
  -1 -15  -7    5.08    2.60
 -15  19  -7   -0.72    2.07
  -4 -15  -7    1.71    2.51
 -19   4   7    0.91    2.29
  -3  19  -7   62.69    5.85
 -16  -3  -7   55.71    5.70
 -19  16   7   45.55    5.47
 -16  16   7   16.28    3.48
   0  16  -7   13.87    3.34
 -16   0  -7   11.29    3.18
 -16   3  -7   18.61    3.59
 -13  16   7   23.96    3.87
   3  13  -7   18.11    3.46
  13 -16  -7   14.92    3.11
 -10  16   7   -0.33    1.60
   6  10  -7   -0.09    1.62
 -16   6  -7   -0.08    1.79
  10 -16  -7    1.30    1.86
   9   7  -7   -0.51    1.69
  -7  16   7    0.54    1.59
 -16   9  -7   -0.07    1.66
   7 -16  -7    0.64    1.95
  12   4  -7   11.09    2.80
 -16  12  -7   12.31    3.02
   4 -16  -7    9.41    2.96
   1 -16  -7   13.86    3.49
  15   1  -7   12.36    3.21
 -16  15  -7   19.21    3.58
  -2 -16  -7   22.54    4.28
 -16  18  -7   36.44    4.60
  -1  18  -7   20.65    3.93
 -17  -1  -7   16.43    3.58
 -18  17   7   20.68    4.10
   2  15  -7   44.28    5.04
 -15  17   7   42.54    5.08
 -17   2  -7   53.44    5.45
  12 -17  -7   22.56    3.69
   5  12  -7   25.00    3.94
 -12  17   7   21.81    3.72
 -17   5  -7   22.59    3.79
  -9  17   7    1.52    1.88
   9 -17  -7    4.82    2.39
 -17   8  -7    2.09    2.06
   8   9  -7    3.67    1.99
   6 -17  -7    3.21    2.02
 -17  11  -7    2.15    2.19
  -6  17   7    2.55    1.92
  11   6  -7    3.59    2.20
 -17  14  -7   57.18    5.31
  14   3  -7   61.70    5.59
   3 -17  -7   59.10    5.75
 -17  17  -7   -2.36    1.82
   0 -17  -7   -0.73    2.12
  17   0  -7    0.65    1.95
 -17  18   7  120.59    7.68
 -18   1  -7  114.57    7.55
   1  17  -7  116.93    7.44
 -18   4  -7   20.80    3.98
 -14  18   7   27.95    4.31
   4  14  -7   19.64    3.95
   7  11  -7   39.27    4.75
 -11  18   7   45.75    4.86
 -18   7  -7   45.12    5.10
  11 -18  -7   39.14    4.76
 -18  10  -7    1.37    1.92
  -8  18   7    1.29    1.79
  10   8  -7    3.41    2.20
   8 -18  -7   -1.74    1.99
   5 -18  -7   15.53    3.75
 -18  13  -7   12.47    3.14
  13   5  -7   26.56    4.19
 -18  16  -7    7.26    2.91
   2 -18  -7    5.70    2.78
  16   2  -7    1.39    1.94
 -16  19   7   11.81    3.49
 -19   3  -7    8.06    3.13
   3  16  -7   10.03    3.38
 -19   6  -7    0.09    2.39
   6  13  -7    1.26    2.12
 -13  19   7    3.47    2.13
 -19   9  -7    0.92    2.13
   9  10  -7    3.91    2.46
  10 -19  -7    1.92    2.37
 -10  19   7   -0.23    1.78
  12   7  -7    1.31    2.12
   7 -19  -7    0.07    2.34
 -19  12  -7    3.26    2.31
  15   4  -7   81.42    6.19
 -19  15  -7   64.88    5.99
   4 -19  -7   83.32    7.03
 -15  20   7    2.16    2.54
   8  12  -7    8.08    2.90
 -20   8  -7    5.02    2.96
 -12  20   7    6.86    2.81
 -20  11  -7   58.04    5.80
  -9  20   7   63.73    5.51
   9 -20  -7   38.48    5.25
  11   9  -7   46.84    5.46
   6 -20  -7    6.17    3.08
  14   6  -7    0.87    2.27
 -20  14  -7    2.96    2.59
 -11  21   7   80.34    6.19
  -1   1  -8   59.05    3.71
   1   0  -8   66.10    3.84
  -1   1  -8   60.85    2.87
   0  -1  -8   62.44    3.61
   1   0  -8   66.24    3.24
   0   2  -8   28.07    2.92
  -2   0  -8   25.45    2.78
   2  -2  -8   27.92    2.57
   0   2  -8   23.38    2.19
  -2   2   8   30.04    2.46
  -2   3  -8   60.33    2.97
  -1  -2  -8   61.35    3.53
  -3   1   8   64.89    3.59
   3  -1  -8   64.62    3.71
  -2   3  -8   59.15    3.90
  -1   4  -8   29.41    3.17
   4  -3  -8   26.74    2.95
  -3  -1  -8   21.66    2.59
  -1   4  -8   24.21    2.30
   4  -3  -8   23.52    2.32
  -4   3   8   20.74    2.41
   2   1  -8  192.23    6.63
  -3   2  -8  197.33    6.86
   1  -3  -8  196.44    6.10
   2   1  -8  192.85    5.97
  -2  -3  -8   -0.36    1.18
  -3   5  -8    0.39    1.28
  -5   2   8   -1.32    0.90
  -2  -3  -8   -0.75    1.19
  -3   5  -8    1.88    1.10
  -6   4   8  207.81    6.93
   6  -4  -8  202.08    6.93
  -4  -2  -8  208.63    6.91
  -2   6  -8  205.54    7.53
  -2   6  -8  207.20    6.30
  -3   4   8   85.66    3.97
   1   3  -8   89.48    4.11
   3  -4  -8   94.88    4.03
   3  -4  -8   96.42    4.91
  -4   1  -8   89.64    4.64
   0  -4  -8   63.50    3.50
  -4   4  -8   60.55    4.10
  -4   0   8   62.34    3.82
   0  -4  -8   69.78    4.42
  -7   3   8   59.23    3.98
  -4   7  -8   56.82    3.27
  -3  -4  -8   56.28    3.63
  -3  -4  -8   53.23    4.15
   7  -3  -8   58.97    3.69
  -3   8  -8   -1.62    1.13
  -8   5   8    0.60    1.31
  -3   8  -8    2.59    1.48
   8  -5  -8   -0.40    1.13
  -5  -3  -8    1.92    1.46
  -5  -3  -8   -0.99    1.29
   0   5  -8  111.99    4.73
  -5   5   8  103.56    4.68
   5  -5  -8  102.63    4.08
   5  -5  -8  105.76    5.10
  -5   0  -8  101.42    4.95
  -5   3  -8  375.72   10.20
   2  -5  -8  374.24   10.41
   3   2  -8  386.10    9.42
   2  -5  -8  363.92    8.33
  -5   6  -8    0.68    1.46
  -1  -5  -8    5.14    1.48
  -1  -5  -8    3.32    1.81
  -6   1   8    3.58    1.56
  -5   9  -8  173.43    7.36
  -4  -5  -8  192.31    6.69
  -9   4   8  192.00    7.33
  -5   9  -8  192.05    6.26
  -4  -5  -8  193.81    7.77
   9  -4  -8  197.57    6.43
 -10   6   8    7.34    2.09
  -6  -4  -8    9.40    2.39
  -6  -4  -8   11.04    2.32
  -4  10  -8    8.32    2.06
  10  -6  -8   10.58    2.06
  -4  10  -8    8.55    2.33
   7  -6  -8  304.91    8.91
  -1   7  -8  295.39    8.31
  -7   6   8  322.11    9.00
  -6  -1  -8  289.46    8.80
  -6   2  -8    7.73    2.00
  -4   6   8    7.23    1.72
   4  -6  -8    8.25    2.16
   2   4  -8    6.15    1.69
   5   1  -8  207.54    7.04
   1  -6  -8  212.84    6.01
   1  -6  -8  214.06    7.85
  -6   5  -8  215.90    7.77
  -8   2   8   34.79    3.42
  -2  -6  -8   38.58    3.02
  -2  -6  -8   31.85    3.58
  -6   8  -8   33.78    3.69
   8  -2  -8   31.07    2.75
 -11   5   8  106.90    5.83
  -5  -6  -8   97.88    5.76
  -6  11  -8  119.70    6.28
  -6  11  -8  114.16    5.13
  -5  -6  -8  118.25    5.40
  -5  12  -8   41.00    4.25
  -7  -5  -8   44.84    4.28
  -7  -5  -8   46.69    3.93
 -12   7   8   48.93    4.40
  -5  12  -8   52.68    3.99
  -7  -2  -8   85.74    5.20
  -2   9  -8   88.20    4.75
  -7  -2  -8  100.07    5.31
   9  -7  -8   88.39    4.66
  -2   9  -8   88.00    5.22
  -9   7   8   81.99    4.75
  -7   1  -8   20.22    2.86
   6  -7  -8   21.41    2.92
  -6   7   8   24.89    2.80
   1   6  -8   19.42    2.56
  -3   7   8  219.93    6.50
   4   3  -8  214.73    7.21
  -7   4  -8  210.29    7.71
   3  -7  -8  221.80    8.12
  -7   0   8  120.37    5.78
  -7   7  -8  128.87    6.20
   0  -7  -8  120.33    6.13
  -3  -7  -8   25.46    3.58
 -10   3   8   25.04    3.28
  -7  10  -8   23.62    3.42
  -6  -7  -8    1.67    1.77
  -7  13  -8    5.34    2.04
  -6  -7  -8    1.63    1.64
 -13   6   8    5.36    2.09
  -8  -6  -8   33.88    4.08
 -14   8   8   36.58    4.18
  -6  14  -8   37.57    3.85
  -6  14  -8   38.43    4.39
  -8  -6  -8   43.85    4.06
  -8  -3  -8   13.70    2.65
  -3  11  -8   15.85    2.67
 -11   8   8   17.68    2.98
  -3  11  -8   11.47    2.66
  -8  -3  -8   14.91    2.74
  -8   0  -8   95.85    5.25
   8  -8  -8   87.28    4.93
   0   8  -8   88.99    4.81
  -8   8   8   94.59    5.07
  -5   8   8  415.04   10.01
   5  -8  -8  406.76   11.15
  -8   3  -8  385.88   10.84
   3   5  -8  399.44   10.32
  -8   6  -8  138.53    6.44
   6   2  -8  141.13    6.02
   2  -8  -8  143.67    6.71
  -8   9  -8   -0.10    1.54
  -9   1   8    1.06    1.41
  -1  -8  -8   -0.82    1.38
  -4  -8  -8   46.24    4.44
 -12   4   8   50.48    4.52
  -8  12  -8   42.34    4.34
  -7  -8  -8    5.09    2.24
  -8  15  -8    3.54    2.07
 -15   7   8    2.06    1.84
  -9  -7  -8    3.41    2.12
  -7  16  -8    1.24    1.91
  -9  -7  -8    3.84    2.06
 -16   9   8    3.63    2.18
  -7  16  -8    2.74    2.13
  -9  -4  -8   43.77    4.18
 -13   9   8   46.59    4.47
  -4  13  -8   44.17    4.46
  -9  -4  -8   47.61    4.46
  -4  13  -8   52.07    4.40
  -1  10  -8  430.35   11.25
  10  -9  -8  417.99   10.89
  -9  -1  -8  425.50   11.71
 -10   9   8  414.33   11.56
  -7   9   8  528.70   12.28
   7  -9  -8  502.40   12.70
   2   7  -8  511.64   12.37
  -9   2  -8  498.23   12.84
   4  -9  -8    9.82    2.30
   5   4  -8    8.71    2.12
  -9   5  -8    9.90    2.41
  -4   9   8   12.65    2.17
   1  -9  -8    0.54    1.41
  -9   8  -8   -1.20    1.21
   8   1  -8    1.24    1.44
  -9  11  -8   23.32    3.57
 -11   2   8   23.64    3.39
  -2  -9  -8   23.57    3.52
  -9  14  -8   -1.82    1.42
 -14   5   8   -0.50    1.50
  -5  -9  -8    3.11    1.86
  -8  -9  -8    1.19    2.00
  -9  17  -8    3.93    2.28
 -17   8   8    0.24    2.04
 -18  10   8    5.06    2.47
  -8  18  -8    8.55    2.78
  -8  18  -8   12.37    3.14
 -10  -8  -8    5.56    2.50
 -10  -5  -8   17.10    3.30
 -10  -5  -8   17.03    3.21
 -15  10   8   23.45    3.80
  -5  15  -8   19.00    3.33
  -5  15  -8   12.70    2.93
  -2  12  -8   33.25    3.72
 -10  -2  -8   54.23    4.54
 -12  10   8   42.18    4.31
 -10  -2  -8   35.21    3.84
   1   9  -8  192.65    7.46
  -9  10   8  212.96    7.83
 -10   1  -8  193.71    7.87
   9 -10  -8  205.74    7.69
   6 -10  -8    4.82    2.03
   4   6  -8    1.62    1.54
  -6  10   8    2.34    1.56
 -10   4  -8    2.43    1.76
   7   3  -8   66.36    4.45
 -10   7  -8   67.46    4.79
   3 -10  -8   69.71    5.00
 -10  10  -8   10.45    2.64
   0 -10  -8    7.22    2.28
 -13   3   8   54.07    4.84
 -10  13  -8   46.11    4.64
  -3 -10  -8   51.59    4.92
  -6 -10  -8    7.77    2.65
 -10  16  -8    2.50    2.07
 -16   6   8    7.24    2.70
 -19   9   8   46.80    5.49
 -10  19  -8   44.01    5.13
  -9 -10  -8   47.99    5.35
 -11  -6  -8   -1.00    1.81
  -6  17  -8    5.28    2.52
 -11  -6  -8    1.35    2.15
  -6  17  -8    2.92    2.14
 -17  11   8   -0.27    1.81
 -11  -3  -8   98.67    5.97
 -14  11   8  101.46    6.20
  -3  14  -8   98.94    5.80
  -3  14  -8  107.18    6.31
 -11  -3  -8   92.14    5.83
  11 -11  -8   56.03    4.22
 -11  11   8   52.58    4.49
 -11   0  -8   51.04    4.60
   0  11  -8   53.31    4.51
   8 -11  -8   19.89    3.18
 -11   3  -8   15.35    2.86
   3   8  -8   17.26    3.06
  -8  11   8   19.31    2.94
 -11   6  -8  302.69   10.10
   6   5  -8  299.75    9.58
   5 -11  -8  308.56   10.25
  -5  11   8  304.64    8.92
 -11   9  -8  125.64    6.56
   9   2  -8  124.11    6.30
   2 -11  -8  138.94    7.08
  -1 -11  -8   38.46    4.38
 -12   1   8   42.55    4.44
 -11  12  -8   36.53    4.29
  -4 -11  -8    6.82    2.45
 -11  15  -8    6.48    2.71
 -15   4   8   12.90    3.01
 -18   7   8   -0.35    2.16
 -11  18  -8    1.52    2.23
  -7 -11  -8    2.28    2.31
  -7  19  -8   20.16    3.76
 -19  12   8   19.30    3.93
  -7  19  -8   21.18    3.99
  -4  16  -8    7.09    2.51
 -12  -4  -8    6.39    2.50
  -4  16  -8    8.32    2.60
 -16  12   8   11.65    2.86
 -12  -4  -8   10.04    3.03
  -1  13  -8    8.47    2.61
 -12  -1  -8   10.36    2.66
 -13  12   8    8.21    2.60
 -12  -1  -8    8.98    2.45
  10 -12  -8  285.90    9.50
   2  10  -8  274.25    9.47
 -10  12   8  281.94    9.60
 -12   2  -8  268.32    9.72
   7 -12  -8    4.72    2.03
   5   7  -8    6.18    2.03
  -7  12   8    4.30    1.79
 -12   5  -8    7.54    2.43
   4 -12  -8   23.28    3.61
   8   4  -8   27.55    3.63
 -12   8  -8   24.27    3.57
   1 -12  -8   68.53    5.38
 -12  11  -8   78.91    5.48
  11   1  -8   75.66    5.20
 -14   2   8   48.92    4.94
  -2 -12  -8   33.28    4.48
 -12  14  -8   37.85    4.56
 -12  17  -8   38.09    4.68
  -5 -12  -8   33.72    4.63
 -17   5   8   37.89    4.81
  -5  18  -8    2.50    2.20
 -13  -5  -8    4.87    2.74
  -5  18  -8    0.13    2.09
 -18  13   8    4.81    2.62
  -2  15  -8   14.52    3.19
 -15  13   8   15.33    3.31
 -13  -2  -8   14.94    3.12
 -13  -2  -8   12.96    3.11
 -12  13   8   24.63    3.71
 -13   1  -8   20.48    3.52
  12 -13  -8   22.38    3.27
   1  12  -8   20.46    3.45
   9 -13  -8   49.47    4.52
 -13   4  -8   46.91    4.61
  -9  13   8   53.76    4.50
   4   9  -8   54.08    4.69
   7   6  -8   35.39    4.03
 -13   7  -8   49.54    4.71
  -6  13   8   43.46    3.88
   6 -13  -8   43.98    4.57
   3 -13  -8   18.06    3.41
  10   3  -8   19.63    3.30
 -13  10  -8   16.97    3.26
  13   0  -8    0.62    1.70
 -13  13  -8    4.96    2.29
   0 -13  -8    3.80    2.22
 -13  16  -8   81.95    5.96
  -3 -13  -8   74.14    5.89
 -16   3   8   78.75    5.97
 -13  19  -8   27.85    4.48
  -6 -13  -8   32.79    4.88
  -3  17  -8    1.92    2.12
 -17  14   8    0.81    2.16
  -3  17  -8   -1.26    1.96
 -14  -3  -8    1.40    1.98
 -14   0  -8   40.00    4.29
   0  14  -8   37.31    4.41
 -14   0  -8   30.49    4.21
 -14  14   8   30.75    4.37
 -14   3  -8  145.73    7.61
 -11  14   8  161.27    7.56
   3  11  -8  169.11    7.77
  11 -14  -8  150.83    7.24
   8 -14  -8    9.57    2.81
   6   8  -8   17.67    3.24
  -8  14   8   15.02    2.83
 -14   6  -8   16.42    3.36
   5 -14  -8   30.96    4.14
   9   5  -8   28.30    3.75
 -14   9  -8   25.46    3.88
   2 -14  -8   33.69    4.51
 -14  12  -8   44.81    4.75
  12   2  -8   44.75    4.69
  -1 -14  -8   31.72    4.50
  15  -1  -8   38.53    4.74
 -14  15  -8   34.20    4.49
 -14  18  -8   15.61    3.49
 -18   4   8   13.76    3.71
  -4 -14  -8   16.78    3.83
 -15  -1  -8   55.90    5.47
  -1  16  -8   43.71    5.02
 -16  15   8   42.12    5.08
   2  13  -8    1.99    2.21
  13 -15  -8   -1.01    1.80
 -15   2  -8    0.39    2.04
 -13  15   8    0.67    1.90
  10 -15  -8    7.17    2.51
   5  10  -8    5.13    2.29
 -10  15   8    2.77    2.00
 -15   5  -8    5.32    2.45
   7 -15  -8   11.30    3.03
 -15   8  -8   15.67    3.32
   8   7  -8   15.74    3.26
  11   4  -8  103.14    6.33
   4 -15  -8   86.31    6.22
 -15  11  -8   99.18    6.36
   1 -15  -8  159.61    8.46
  14   1  -8  136.76    7.61
 -15  14  -8  142.68    7.81
 -15  17  -8    0.12    2.21
  -2 -15  -8    1.66    2.37
  -2  18  -8    4.94    2.70
 -16  -2  -8    5.02    2.63
   1  15  -8    4.93    2.50
 -16   1  -8   16.80    3.85
 -15  16   8   10.46    3.20
  12 -16  -8    0.66    2.16
 -16   4  -8    2.08    2.28
   4  12  -8   -0.08    1.85
 -12  16   8   -0.43    1.70
   7   9  -8    9.27    2.83
   9 -16  -8    5.02    2.44
 -16   7  -8    5.54    2.63
  -9  16   8    5.09    2.17
   6 -16  -8    0.04    1.97
  10   6  -8    3.04    1.99
 -16  10  -8   -1.80    1.66
  13   3  -8    8.90    2.77
   3 -16  -8    5.95    2.90
 -16  13  -8    4.65    2.32
 -16  16  -8  134.99    7.75
   0 -16  -8  119.62    7.83
  16   0  -8  126.27    7.63
 -17   0  -8    2.61    2.47
 -17  17   8   -1.33    1.97
   0  17  -8    1.84    2.28
 -14  17   8   44.93    5.17
 -17   3  -8   48.25    5.47
  14 -17  -8   50.88    5.11
   3  14  -8   44.78    5.12
 -11  17   8    1.06    2.01
  11 -17  -8   -2.65    1.91
   6  11  -8    0.18    1.85
 -17   6  -8    1.97    2.45
   8 -17  -8   22.53    4.03
 -17   9  -8   21.04    3.93
   9   8  -8   30.20    4.21
 -17  12  -8   57.16    5.53
   5 -17  -8   52.59    5.58
  12   5  -8   58.93    5.65
   2 -17  -8    0.28    2.23
  15   2  -8    1.73    2.19
 -17  15  -8    1.75    2.50
 -16  18   8    7.46    2.73
 -18   5  -8    8.00    2.87
   5  13  -8   10.06    2.99
 -13  18   8    6.11    2.65
  13 -18  -8    2.54    2.69
 -10  18   8    7.87    2.54
  10 -18  -8    4.21    2.78
   8  10  -8    6.43    2.81
 -18   8  -8    5.30    2.96
   7 -18  -8    2.79    2.49
 -18  11  -8    1.75    2.23
  11   7  -8   -0.61    1.92
   4 -18  -8   47.48    5.62
  14   4  -8   41.16    5.11
 -18  14  -8   45.16    5.30
   7  12  -8   -2.53    1.75
  12 -19  -8   -1.01    2.31
 -12  19   8    0.35    2.10
 -19   7  -8   -1.55    2.04
  10   9  -8    8.18    2.94
   9 -19  -8    6.30    2.87
 -19  10  -8    9.26    3.26
 -19  13  -8   29.72    4.90
   0   0  -9   29.28    3.06
  -1  -1  -9   18.87    2.60
  -1   2  -9   20.75    2.84
   2  -1  -9   17.70    2.46
   1   1  -9    0.32    1.36
   1   1  -9    1.01    1.13
   1  -2  -9    2.08    1.42
  -2   1  -9   -0.54    1.27
  -2  -2  -9  178.69    6.58
   4  -2  -9  188.41    6.48
  -4   2   9  191.26    6.52
  -2   4  -9  186.95    7.40
  -3   0  -9   10.65    2.22
   0   3  -9   12.33    2.43
   3  -3  -9   10.76    2.00
   0   3  -9   16.06    2.12
   3  -3  -9   13.13    2.49
   0  -3  -9   19.75    3.12
   0  -3  -9   19.39    2.46
   3   0  -9   19.95    2.47
  -3   3  -9   18.40    2.80
   3   0  -9   20.46    2.69
  -3   6  -9    4.82    1.94
  -3  -3  -9    1.61    1.54
   6  -3  -9    2.14    1.32
  -6   3   9    0.16    1.28
  -3  -3  -9    1.25    1.50
   6  -3  -9    1.21    1.42
  -1   5  -9   44.07    4.00
  -5   4   9   45.50    3.44
   5  -4  -9   46.52    3.90
  -4  -1  -9   40.46    3.56
   5  -4  -9   48.51    3.32
  -1   5  -9   46.21    3.31
   2   2  -9    4.67    1.57
   2  -4  -9    3.57    1.54
   2  -4  -9    3.74    1.67
   2   2  -9    3.17    1.58
  -4   2  -9    4.58    1.80
  -1  -4  -9   -0.80    1.05
  -5   1   9   -1.71    1.21
  -4   5  -9    0.42    1.54
  -1  -4  -9    1.08    1.45
  -4   8  -9    0.77    1.52
  -8   4   9    1.09    1.44
  -4  -4  -9    2.36    1.62
   8  -4  -9    0.12    1.35
  -4  -4  -9   -0.51    1.34
  -2   7  -9   32.40    3.05
   7  -5  -9   36.10    3.42
  -7   5   9   30.33    3.26
  -5  -2  -9   27.36    3.19
  -2   7  -9   35.08    3.82
   1   4  -9   25.66    2.76
   4  -5  -9   30.41    3.44
  -5   1  -9   24.62    3.10
   1   4  -9   28.89    3.40
   4   1  -9   44.23    3.53
  -5   4  -9   42.33    3.96
   1  -5  -9   49.76    4.28
  -7   2   9    1.25    1.43
   7  -2  -9    0.66    1.31
  -5   7  -9    0.25    1.32
  -2  -5  -9    2.32    1.53
  -2  -5  -9    2.17    1.79
  -5  10  -9   32.24    4.00
 -10   5   9   34.43    3.82
  -5  -5  -9   36.34    4.20
  -5  -5  -9   39.99    3.69
  -9   6   9   16.20    2.91
   9  -6  -9   25.43    3.00
  -6  -3  -9   22.66    3.06
  -3   9  -9   15.02    2.99
  -6  -3  -9   15.33    2.96
   0   6  -9   18.39    3.02
   0   6  -9   26.37    2.92
  -6   6   9   22.14    2.79
  -6   0  -9   26.02    3.24
   6  -6  -9   19.67    2.86
   3  -6  -9   25.90    3.32
   3   3  -9   26.94    2.94
  -6   3  -9   26.83    3.34
  -6   6  -9   34.59    3.85
   6   0  -9   43.55    3.69
   0  -6  -9   39.27    4.10
  -6   9  -9   63.45    4.85
  -3  -6  -9   54.56    4.79
  -9   3   9   53.36    4.41
 -12   6   9  105.73    6.12
  -6  -6  -9  107.67    6.55
  -6  12  -9  114.37    6.63
  -4  11  -9   -1.62    1.47
  -7  -4  -9    0.44    1.65
  -7  -4  -9    0.87    1.64
 -11   7   9    1.55    1.59
  -1   8  -9    1.71    1.63
  -8   7   9    0.93    1.56
  -7  -1  -9   -0.51    1.41
  -1   8  -9    0.16    1.44
   8  -7  -9   -1.49    1.18
  -7   2  -9    1.19    1.58
   2   5  -9    1.19    1.52
   5  -7  -9    0.36    1.47
   2  -7  -9    7.64    2.34
   5   2  -9   19.73    2.81
  -7   5  -9   17.31    3.02
  -8   1   9   11.20    2.52
  -7   8  -9   14.18    2.93
  -1  -7  -9   14.79    2.98
  -4  -7  -9    4.50    2.10
 -11   4   9   12.47    2.84
  -7  11  -9    8.92    2.62
  -7  14  -9   -0.34    1.66
 -14   7   9   -0.61    1.64
  -7  -7  -9    3.58    1.92
 -13   8   9    9.27    2.69
  -5  13  -9    8.29    2.58
  -8  -5  -9    8.76    2.45
  -8  -5  -9   13.51    2.88
  -8  -2  -9   20.06    3.20
  10  -8  -9   19.56    2.91
  -2  10  -9   14.23    2.95
 -10   8   9   16.70    2.90
  -8  -2  -9   17.11    3.07
  -2  10  -9   18.38    2.95
  -7   8   9    5.34    1.95
  -8   1  -9    7.12    2.35
   1   7  -9    4.57    1.99
   7  -8  -9    3.38    1.74
   4   4  -9    3.83    1.68
   4  -8  -9    3.20    1.84
  -8   4  -9    0.02    1.53
  -8   7  -9   13.25    2.83
   1  -8  -9    8.21    2.37
   7   1  -9   12.81    2.52
  -8  10  -9    1.18    1.95
  -2  -8  -9    1.79    1.91
 -10   2   9   -0.02    1.56
  -5  -8  -9   24.51    3.93
 -13   5   9   16.77    3.29
  -8  13  -9   21.09    3.64
 -16   8   9    2.82    2.03
  -8  16  -9    4.99    2.34
  -8  -8  -9    1.80    2.12
 -15   9   9   28.78    4.19
  -6  15  -9   24.43    4.01
  -9  -6  -9   34.87    4.41
  -3  12  -9    6.00    2.40
  -9  -3  -9    1.81    1.86
  -3  12  -9    8.08    2.37
  -9  -3  -9    2.77    1.93
 -12   9   9    6.65    2.25
  -9   9   9    2.39    1.67
   0   9  -9    1.56    1.77
  -9   0  -9   -2.09    1.50
   9  -9  -9    0.51    1.52
   3   6  -9   96.89    5.30
  -9   3  -9   77.38    5.18
   6  -9  -9   93.64    5.66
   3  -9  -9   15.38    3.02
   6   3  -9   17.00    2.81
  -9   6  -9   10.74    2.70
   0  -9  -9   17.23    3.14
   9   0  -9   17.02    2.88
  -9   9  -9   19.26    3.20
  -9  12  -9   22.52    3.72
  -3  -9  -9   15.75    3.18
 -12   3   9   17.36    3.22
 -15   6   9   39.29    4.79
  -9  15  -9   32.07    4.56
  -6  -9  -9   28.52    4.25
  -9  -9  -9    8.30    2.96
  -9  18  -9    8.80    3.01
  -7  17  -9    4.46    2.47
 -10  -7  -9    2.13    2.16
 -17  10   9    7.26    2.75
  -4  14  -9   42.84    4.32
 -10  -4  -9   46.63    4.71
 -14  10   9   40.74    4.61
 -10  -4  -9   47.20    4.87
  -4  14  -9   39.73    4.61
 -11  10   9   57.32    4.46
 -10  -1  -9   54.51    4.92
  -1  11  -9   63.40    4.70
 -10  -1  -9   64.70    4.99
  11 -10  -9   58.86    4.56
   8 -10  -9   15.87    2.94
   2   8  -9   12.58    2.61
  -8  10   9   21.66    3.13
 -10   2  -9   18.56    3.16
   5 -10  -9    3.58    2.01
 -10   5  -9    5.40    2.18
   5   5  -9    0.85    1.55
 -10   8  -9   21.93    3.59
   2 -10  -9   17.47    3.22
   8   2  -9   19.99    3.14
 -10  11  -9    0.54    1.67
  -1 -10  -9   -1.25    1.27
  -4 -10  -9   17.18    3.49
 -14   4   9   16.16    3.32
 -10  14  -9   24.75    4.04
 -10  17  -9    1.60    2.16
  -7 -10  -9   -0.60    2.22
 -17   7   9    0.10    2.03
  -5  16  -9    5.89    2.62
 -11  -5  -9    8.62    2.92
  -5  16  -9    6.22    2.78
 -11  -5  -9    6.87    2.59
 -16  11   9   11.80    3.07
 -11  -2  -9   11.05    2.97
 -11  -2  -9   10.84    2.80
  -2  13  -9    5.22    2.21
  -2  13  -9    6.81    2.54
 -13  11   9   15.77    3.10
   1  10  -9    8.86    2.48
  10 -11  -9    8.42    2.29
 -10  11   9   11.58    2.63
 -11   1  -9    9.66    2.80
   7 -11  -9    3.99    1.87
   4   7  -9    1.12    1.66
 -11   4  -9    3.68    2.07
   7   4  -9   16.54    2.95
   4 -11  -9   19.54    3.57
 -11   7  -9   19.80    3.48
 -11  10  -9   10.12    2.76
   1 -11  -9    5.20    2.21
  10   1  -9    3.36    2.04
  -2 -11  -9   59.17    5.58
 -11  13  -9   67.87    5.78
 -13   2   9   74.26    5.51
 -11  16  -9   82.25    6.35
 -16   5   9   79.09    6.53
  -5 -11  -9   86.82    6.52
 -12  -3  -9    1.08    1.89
 -12  -3  -9    3.54    2.21
  -3  15  -9    2.01    1.96
  -3  15  -9    4.31    2.38
 -15  12   9    2.96    2.03
 -12   0  -9   -0.88    1.73
 -12   0  -9    3.23    1.86
 -12  12   9    0.50    1.79
   0  12  -9   -1.77    1.73
   9 -12  -9   -1.34    1.54
 -12   3  -9    3.50    2.11
   3   9  -9   -1.26    1.49
  -9  12   9   -0.14    1.61
   6 -12  -9   40.89    4.58
   6   6  -9   49.12    4.45
 -12   6  -9   48.92    4.86
   9   3  -9    0.77    1.74
   3 -12  -9    2.67    2.08
 -12   9  -9   -1.17    1.53
  12   0  -9   66.98    5.22
   0 -12  -9   59.52    5.64
 -12  12  -9   79.43    5.98
 -15   3   9    0.24    2.15
 -12  15  -9    0.52    2.13
  -3 -12  -9    3.98    2.55
  -6 -12  -9   46.77    5.70
 -12  18  -9   38.81    5.00
 -13  -4  -9   69.99    6.10
 -17  13   9   59.70    5.96
  -4  17  -9   63.16    5.67
  -4  17  -9   61.23    5.82
 -14  13   9    3.55    2.11
 -13  -1  -9    3.26    1.94
  -1  14  -9    1.38    2.12
 -13  -1  -9    4.35    2.53
   2  11  -9    0.81    1.95
  11 -13  -9    3.98    2.19
 -13   2  -9    4.50    2.32
 -11  13   9    2.27    1.90
   8 -13  -9   -0.13    1.77
   5   8  -9    0.54    1.75
 -13   5  -9    0.16    1.86
   5 -13  -9   39.68    4.77
   8   5  -9   34.84    4.22
 -13   8  -9   33.46    4.42
 -13  11  -9    8.05    2.75
   2 -13  -9    3.95    2.29
  11   2  -9    5.88    2.33
  14  -1  -9  101.37    6.65
  -1 -13  -9  106.69    7.21
 -13  14  -9  114.87    7.28
 -13  17  -9    5.28    3.15
  -4 -13  -9    5.03    2.84
 -17   4   9    6.09    2.86
 -14  -2  -9   21.81    4.05
 -16  14   9   23.12    4.06
  -2  16  -9   23.33    4.18
  -2  16  -9   25.23    4.23
 -14   1  -9   22.48    3.69
 -13  14   9   23.57    3.91
 -14   1  -9   25.97    4.15
   1  13  -9   21.64    3.76
 -14   4  -9    0.50    2.06
  10 -14  -9   -0.14    1.97
 -10  14   9    3.85    2.12
   4  10  -9    3.80    2.14
   7   7  -9    0.96    1.63
   7 -14  -9   -0.04    1.98
 -14   7  -9   -1.07    1.81
   4 -14  -9    7.82    2.86
  10   4  -9    8.09    2.53
 -14  10  -9    1.47    2.16
   1 -14  -9   -2.61    1.79
 -14  13  -9    0.50    2.03
  13   1  -9   -0.04    1.99
 -14  16  -9   36.74    5.13
  16  -2  -9   35.71    4.96
  -2 -14  -9   27.19    4.76
 -15  15   9   34.03    4.90
   0  15  -9   35.24    4.72
 -15   0  -9   46.11    5.40
  12 -15  -9    7.51    2.74
 -12  15   9   11.23    2.81
 -15   3  -9   19.55    3.89
   3  12  -9   16.09    3.39
   9 -15  -9   -0.83    1.87
 -15   6  -9   -0.12    2.15
   6   9  -9   -1.16    1.61
   6 -15  -9    5.17    2.45
 -15   9  -9    5.23    2.52
   9   6  -9    1.63    2.12
   3 -15  -9    8.37    2.91
 -15  12  -9    6.05    2.78
  12   3  -9    1.12    2.02
 -15  15  -9   35.23    4.98
   0 -15  -9   40.98    5.39
  15   0  -9   37.12    4.94
 -14  16   9    2.69    2.32
 -16   2  -9    6.71    2.77
   2  14  -9    8.12    2.92
  11 -16  -9    8.79    3.04
 -16   5  -9    2.04    2.31
   5  11  -9    6.21    2.64
 -11  16   9    6.89    2.55
   8   8  -9   13.04    3.15
   8 -16  -9    7.82    2.98
 -16   8  -9    3.11    2.53
 -16  11  -9    6.80    2.94
  11   5  -9    5.93    2.69
   5 -16  -9    3.80    2.77
 -16  14  -9   68.81    6.42
   2 -16  -9   81.50    7.01
  14   2  -9   77.58    6.07
 -13  17   9    4.26    2.66
   4  13  -9    6.27    2.85
 -17   4  -9   11.76    3.39
  13 -17  -9    9.65    3.25
  10 -17  -9   18.83    3.94
 -17   7  -9   28.49    4.61
   7  10  -9   27.13    4.34
   7 -17  -9    1.33    2.11
  10   7  -9    0.36    1.79
 -17  10  -9   -0.28    2.12
  13   4  -9    4.44    2.48
 -17  13  -9    7.67    3.02
 -12  18   9   12.68    3.61
  12 -18  -9    5.05    2.89
   9 -18  -9    1.05    2.52
   0   1 -10   30.59    3.43
  -1   0 -10   31.05    3.45
   1  -1 -10   29.15    3.20
  -1   3 -10    2.11    1.69
  -2  -1 -10    1.61    1.44
   3  -2 -10    1.41    1.40
  -2   2 -10   36.77    3.80
   0  -2 -10   33.52    3.29
   2   0 -10   35.67    3.54
   5  -3 -10   -0.09    1.25
  -3  -2 -10    0.47    1.36
  -2   5 -10    0.37    1.55
   2  -3 -10    2.71    1.79
  -3   1 -10    3.65    1.92
   1   2 -10    4.38    1.82
   2  -3 -10    3.41    1.58
  -3   4 -10    2.05    1.53
  -1  -3 -10   -0.33    1.36
   4  -1 -10   -0.25    1.24
  -1  -3 -10   -0.22    1.38
   4  -1 -10    1.20    1.40
   7  -4 -10    7.52    2.27
  -4  -3 -10    8.00    2.54
  -7   4  10    7.86    2.18
  -3   7 -10    8.46    2.50
  -4  -3 -10    9.04    2.38
  -4   0 -10    8.86    2.35
   4  -4 -10   10.76    2.62
   0   4 -10    4.73    1.84
   3   1 -10   16.71    2.83
  -4   3 -10   17.81    3.04
   1  -4 -10   16.99    3.15
   3   1 -10   16.48    2.49
  -6   2  10    9.22    2.37
  -4   6 -10   12.91    2.87
  -2  -4 -10   11.81    2.74
   6  -2 -10   12.40    2.57
   6  -2 -10   13.84    2.44
  -5  -4 -10   12.06    2.65
  -4   9 -10   10.86    2.81
  -9   5  10   14.86    2.97
  -5  -4 -10   17.55    3.21
   6  -5 -10   55.29    4.27
  -5  -1 -10   50.70    4.24
  -1   6 -10   57.84    4.56
   2   3 -10   20.35    2.73
   2   3 -10   21.58    3.19
  -5   2 -10   23.83    3.41
   3  -5 -10   19.27    3.22
  -5   5 -10   29.37    3.81
   0  -5 -10   34.85    4.04
   5   0 -10   36.86    3.51
  -3  -5 -10   30.23    4.00
  -5   8 -10   22.22    3.60
  -8   3  10   27.46    3.53
  -6  -5 -10   80.65    5.79
  -5  11 -10   76.53    5.84
 -11   6  10   83.85    5.57
   8  -6 -10  132.55    6.36
  -6  -2 -10  130.22    6.36
  -8   6  10  125.82    6.14
  -6  -2 -10  129.66    7.02
  -2   8 -10  136.97    7.12
   5  -6 -10    9.23    2.33
   1   5 -10    8.84    2.27
  -6   1 -10    4.45    1.86
   4   2 -10   -1.74    1.26
   2  -6 -10    0.82    1.54
  -6   4 -10    0.42    1.56
  -1  -6 -10    0.54    1.60
  -6   7 -10    0.82    1.81
  -6  10 -10   11.31    2.92
 -10   4  10    9.71    2.63
  -4  -6 -10   11.49    2.96
 -13   7  10    8.09    2.73
  -6  13 -10    8.02    2.77
  -7  -6 -10    3.27    2.31
 -10   7  10   -1.32    1.40
  -7  -3 -10   -0.57    1.59
  -3  10 -10   -0.98    1.61
  -7  -3 -10    1.66    1.90
   7  -7 -10   15.27    2.76
  -7   0 -10   18.19    3.28
   0   7 -10   19.77    3.29
   3   4 -10   11.12    2.47
  -7   3 -10   13.58    2.88
   4  -7 -10    8.63    2.47
   1  -7 -10   58.64    5.10
   6   1 -10   53.51    4.39
  -7   6 -10   59.36    5.08
  -9   2  10  226.73    8.75
  -7   9 -10  219.16    9.35
  -2  -7 -10  202.93    9.12
  -5  -7 -10    5.27    2.42
  -7  12 -10   13.70    3.33
 -12   5  10    8.21    2.59
 -15   8  10    5.79    2.74
  -8  -7 -10    6.62    2.92
  -7  15 -10    4.35    2.60
 -12   8  10   35.43    4.40
  -4  12 -10   39.85    4.81
  -8  -4 -10   39.76    4.69
  -8  -4 -10   36.53    4.23
  -8  -1 -10   22.93    3.59
  -1   9 -10   27.31    3.94
  -8  -1 -10   22.83    3.75
   9  -8 -10   31.53    3.69
  -9   8  10   26.72    3.49
   2   6 -10   15.36    2.88
  -8   2 -10   23.11    3.61
   6  -8 -10   15.62    2.96
   5   3 -10   84.51    5.07
   3  -8 -10   85.05    5.67
  -8   5 -10   87.64    5.84
   8   0 -10   13.05    2.79
   0  -8 -10   13.30    3.05
  -8   8 -10   11.98    2.91
  -8  11 -10   66.21    5.81
  -3  -8 -10   76.40    5.79
 -11   3  10   75.48    5.38
  -8  14 -10    6.66    2.91
 -14   6  10    3.66    2.34
  -6  -8 -10   10.14    2.89
  -9  -5 -10    3.70    2.20
  -5  14 -10    2.90    2.32
 -14   9  10    4.47    2.37
  -9  -2 -10    2.62    1.89
  -9  -2 -10    2.96    2.23
 -11   9  10    4.35    2.08
  -2  11 -10    3.47    2.35
  -9   1 -10    1.53    1.84
   1   8 -10   -0.83    1.48
   8  -9 -10    0.40    1.65
   5  -9 -10   70.83    5.21
  -9   4 -10   80.19    5.52
   4   5 -10   85.35    5.17
   7   2 -10   -0.68    1.45
   2  -9 -10    3.73    2.12
  -9   7 -10    0.69    1.96
  10  -1 -10   55.74    4.94
  -9  10 -10   53.48    5.24
  -1  -9 -10   54.04    5.28
  -9  13 -10    3.03    2.36
 -13   4  10    1.34    2.04
  -4  -9 -10   -0.13    1.67
  -7  -9 -10    8.45    3.26
 -16   7  10    8.45    3.11
 -10  -6 -10    0.27    2.17
 -16  10  10    3.42    2.42
 -10  -3 -10   -0.58    1.97
  -3  13 -10    2.54    2.08
 -13  10  10    1.08    1.90
 -10  -3 -10   -0.06    1.71
 -10   0 -10   18.43    3.46
   0  10 -10   17.14    3.22
  10 -10 -10   14.95    3.02
   0  10 -10   17.50    3.39
 -10  10  10   19.98    3.48
   7 -10 -10   20.91    3.45
   3   7 -10   13.16    2.81
 -10   3 -10   19.45    3.62
   6   4 -10   -0.84    1.47
 -10   6 -10    0.46    1.94
   4 -10 -10    1.98    1.98
   1 -10 -10   55.97    5.36
 -10   9 -10   58.70    5.48
   9   1 -10   46.81    4.65
 -10  12 -10  131.33    7.61
  -2 -10 -10  140.94    8.07
  -5 -10 -10    6.61    2.87
 -10  15 -10   10.96    3.36
 -15   5  10    9.71    3.10
 -11  -4 -10   25.62    4.19
 -15  11  10   22.12    3.94
 -11  -4 -10   15.73    3.68
  -4  15 -10   27.94    4.46
  -1  12 -10   23.14    3.59
  -1  12 -10   23.10    3.83
 -12  11  10   24.49    3.89
 -11  -1 -10   30.15    4.32
 -11  -1 -10   24.95    3.98
   2   9 -10    0.27    1.66
   9 -11 -10    2.73    2.06
 -11   2 -10    0.17    1.99
 -11   5 -10    9.44    2.62
   5   6 -10    9.27    2.62
   6 -11 -10    7.33    2.69
 -11   8 -10    9.64    3.03
   3 -11 -10    4.49    2.52
   8   3 -10    1.65    2.10
  11   0 -10   63.65    5.47
 -11  11 -10   77.65    6.38
   0 -11 -10   64.79    6.00
 -14   3  10  146.33    8.31
  -3 -11 -10  149.89    8.49
 -11  14 -10  143.05    8.25
 -14  12  10    7.18    2.72
  -2  14 -10    3.76    2.23
 -12  -2 -10    6.03    2.59
 -12  -2 -10    6.00    2.71
  11 -12 -10    2.76    2.10
   1  11 -10    6.61    2.67
 -12   1 -10    2.50    2.22
 -11  12  10    3.61    1.92
 -12   4 -10   -0.42    1.88
   4   8 -10    1.59    1.82
   8 -12 -10    4.95    2.51
   5 -12 -10   -2.62    1.65
   7   5 -10   -3.18    1.29
 -12   7 -10    4.38    2.44
  10   2 -10   12.59    3.16
   2 -12 -10   17.18    3.61
 -12  10 -10   18.04    3.79
  -1 -12 -10   26.25    4.49
 -12  13 -10   37.35    5.02
  13  -1 -10   38.83    4.87
 -13  13  10    8.60    2.75
   0  13 -10   11.84    3.24
 -13   0 -10   10.65    3.01
 -13   0 -10   12.72    3.44
  10 -13 -10   34.10    4.44
   3  10 -10   29.75    4.18
 -13   3 -10   24.29    4.06
 -13   6 -10   75.10    6.19
   6   7 -10   79.62    5.50
   7 -13 -10   72.09    6.20
 -13   9 -10   19.51    3.99
   4 -13 -10   14.12    3.35
   9   4 -10   13.49    3.11
   1 -13 -10    2.74    2.56
 -13  12 -10    9.97    3.12
  12   1 -10    3.46    2.20
   2  12 -10   53.15    5.24
 -14   2 -10   55.97    5.67
 -12  14  10   50.65    5.14
 -14   5 -10   -1.86    2.04
   9 -14 -10    0.21    1.92
   5   9 -10   -1.47    1.83
   6 -14 -10   23.60    4.12
   8   6 -10   29.42    4.18
 -14   8 -10   20.30    3.90
  11   3 -10    3.62    2.44
 -14  11 -10   -0.55    2.37
   3 -14 -10    1.01    2.04
 -15   4 -10    3.73    2.70
   4  11 -10    2.73    2.37
  11 -15 -10    6.99    2.84
   7   8 -10   -1.03    1.91
   8 -15 -10   -0.47    2.02
 -15   7 -10    2.10    2.25
  10   5 -10    1.15    2.13
   5 -15 -10    2.91    2.40
 -15  10 -10    1.68    2.57
   6  10 -10    1.73    2.35
  10 -16 -10    1.95    2.24
   9   7 -10   14.08    3.31
   7 -16 -10   12.36    3.42
   0  -1 -11   18.43    3.01
   1   0 -11   15.03    2.85
  -1   1 -11   15.16    2.87
   2  -2 -11   72.05    4.64
   0   2 -11   76.49    5.19
   2  -2 -11   70.93    5.14
  -2   0 -11   83.58    5.25
   3  -1 -11   73.21    4.79
  -1  -2 -11   80.56    5.57
  -2   3 -11   79.20    5.37
  -1  -2 -11   66.24    4.59
  -3  -1 -11   13.77    2.83
  -1   4 -11   13.88    2.90
   4  -3 -11   17.84    3.09
   2   1 -11    0.13    1.48
  -3   2 -11    5.14    2.14
   1  -3 -11   -1.80    1.44
  -2  -3 -11  152.64    7.78
  -3   5 -11  141.15    7.30
   5  -2 -11  159.63    7.25
   6  -4 -11   38.29    4.09
  -4  -2 -11   40.30    4.67
  -2   6 -11   43.98    4.70
  -4  -2 -11   40.96    4.13
   1   3 -11   25.61    3.67
  -4   1 -11   33.73    3.99
   3  -4 -11   28.61    3.94
  -4   4 -11    1.56    2.00
   4   0 -11    6.78    2.10
   0  -4 -11    5.53    2.14
  -4   7 -11   94.93    6.29
   7  -3 -11   85.09    5.36
  -3  -4 -11   86.21    6.11
  -5  -3 -11   21.71    3.88
  -3   8 -11   29.27    4.30
   5  -5 -11    1.88    1.85
   0   5 -11    0.33    1.72
  -5   0 -11    1.80    1.79
   3   2 -11   10.64    2.54
  -5   3 -11   15.43    3.06
   2  -5 -11    5.35    2.39
   6  -1 -11  124.98    6.16
  -5   6 -11  132.82    7.26
  -1  -5 -11  117.43    6.93
   6  -1 -11  125.06    6.39
  -5   9 -11   72.62    6.07
  -9   4  11   68.00    5.07
  -4  -5 -11   62.37    5.75
  -6  -4 -11  160.23    8.38
  -4  10 -11  144.60    8.02
  -1   7 -11  266.18   10.38
  -6  -1 -11  269.43    9.66
   7  -6 -11  260.54    9.73
  -6   2 -11  138.02    7.15
   2   4 -11  136.45    7.01
   4  -6 -11  139.20    7.29
   5   1 -11   67.30    4.82
   1  -6 -11   59.53    5.28
  -6   5 -11   51.00    4.99
  -6   8 -11  209.34    9.44
   8  -2 -11  219.86    8.60
  -2  -6 -11  208.70    9.46
  -5  -6 -11    2.57    2.12
  -6  11 -11    3.37    2.36
 -11   5  11    0.78    1.98
  -7  -5 -11    2.08    2.17
 -12   7  11    3.74    2.23
  -5  12 -11    2.93    2.58
  -7  -2 -11    3.33    2.12
  -7  -2 -11    0.53    2.01
  -2   9 -11    2.09    2.06
   6  -7 -11    2.60    2.11
   1   6 -11    1.51    1.90
  -7   1 -11    3.03    2.25
   3  -7 -11  207.59    9.20
  -7   4 -11  217.45    9.22
   4   3 -11  215.19    8.73
   7   0 -11    3.39    2.04
  -7   7 -11    3.84    2.29
   0  -7 -11    4.04    2.26
  -7  10 -11    4.65    2.42
  -3  -7 -11   -0.98    1.84
 -10   3  11    3.37    2.19
  -7  13 -11   19.29    4.16
 -13   6  11   18.45    3.71
  -6  -7 -11   21.94    3.88
 -14   8  11    6.03    2.76
  -8  -3 -11   64.45    5.90
  -3  11 -11   68.41    6.08
   8  -8 -11  249.13    9.66
   0   8 -11  238.67    9.89
  -8   0 -11  264.14    9.90
   3   5 -11   34.10    4.17
  -8   3 -11   36.94    4.47
   5  -8 -11   36.20    4.47
  -8   6 -11   37.49    4.76
   6   2 -11   36.19    4.03
   2  -8 -11   37.32    4.60
  -8   9 -11   80.83    6.09
  -1  -8 -11   76.30    5.99
   9  -1 -11   73.13    5.43
  -8  12 -11    4.23    2.93
 -12   4  11    2.47    2.17
  -4  -8 -11    2.25    2.19
  -4  13 -11    5.16    2.76
 -13   9  11    3.22    2.30
  -9  -4 -11    5.91    2.79
  -9  -1 -11   13.44    3.16
  -9  -1 -11   11.00    3.12
  -1  10 -11   15.63    3.40
   7  -9 -11   77.82    5.80
  -9   2 -11   72.54    5.66
   2   7 -11   79.90    5.83
   5   4 -11    5.15    2.07
  -9   5 -11    9.45    2.91
   4  -9 -11    4.24    2.19
   1  -9 -11  119.44    7.41
   8   1 -11  119.02    6.67
  -9   8 -11  106.72    6.96
  11  -2 -11    1.27    1.98
  -2  -9 -11   -1.94    1.91
  -9  11 -11    1.22    2.16
 -14   5  11    2.51    2.44
 -10  -2 -11   93.76    6.79
 -10  -2 -11   98.43    6.68
  -2  12 -11  106.95    7.19
 -10   1 -11   75.74    5.82
   1   9 -11   63.98    5.71
   9 -10 -11   67.05    5.62
   6 -10 -11  171.87    8.50
 -10   4 -11  166.92    8.41
   4   6 -11  165.59    7.62
   3 -10 -11   14.67    3.53
 -10   7 -11   14.57    3.48
   7   3 -11   13.23    3.03
  10   0 -11    3.76    2.26
   0 -10 -11   -0.52    2.18
 -10  10 -11   -1.86    1.89
 -11   0 -11    3.38    2.45
   0  11 -11    2.55    2.03
 -11   0 -11    0.40    2.13
   3   8 -11    9.65    2.77
   8 -11 -11   12.51    3.24
 -11   3 -11    4.27    2.85
 -11   6 -11    8.69    3.01
   6   5 -11   10.86    2.77
   5 -11 -11    9.76    3.23
   2 -11 -11    0.68    2.25
   9   2 -11    0.78    2.03
 -11   9 -11    0.52    2.21
 -11  12 -11    0.12    2.27
  12  -1 -11    0.83    1.88
 -12   2 -11   -0.89    2.24
  10 -12 -11   -2.94    2.02
   5   7 -11   -1.92    1.76
   7 -12 -11   -1.81    1.99
 -12   5 -11    0.79    2.18
   8   4 -11   15.79    3.38
 -12   8 -11   18.78    3.84
   4 -12 -11   21.52    3.95
  11   1 -11    6.76    2.46
 -12  11 -11    3.84    2.69
 -13   4 -11    1.59    2.32
   4   9 -11    1.39    2.31
   9 -13 -11    9.54    3.31
   7   6 -11   20.07    3.81
   6 -13 -11   18.38    3.79
 -13   7 -11   19.63    3.93
  10   3 -11    1.11    2.20
   8 -14 -11   -0.56    1.94
   6   8 -11    1.71    2.29
   9   5 -11    9.90    3.02
   0   0 -12   33.32    4.00
   2  -1 -12    0.88    1.82
  -1   2 -12    1.99    2.08
  -2   1 -12    8.33    2.56
   1  -2 -12    9.21    2.72
   1   1 -12    1.44    1.97
  -2  -2 -12    1.07    1.84
   4  -2 -12    0.25    1.62
  -2   4 -12    0.11    1.80
   0   3 -12   16.13    3.28
   3  -3 -12    9.02    2.71
  -3   0 -12   14.19    3.18
  -3   3 -12    0.02    1.61
   0  -3 -12   -2.35    1.49
   3   0 -12    0.25    1.75
   6  -3 -12    7.14    2.48
  -3  -3 -12   14.42    3.36
  -3   6 -12   13.94    3.32
  -4  -1 -12  122.63    7.40
   5  -4 -12  139.04    7.34
  -4  -1 -12  118.04    6.59
  -1   5 -12  119.44    7.13
   2  -4 -12    9.33    2.69
   2   2 -12    5.78    2.47
  -4   2 -12   13.27    3.13
  -1  -4 -12   45.33    5.07
   5  -1 -12   43.63    4.53
  -4   5 -12   45.43    5.01
  -4   8 -12   41.14    5.07
  -4  -4 -12   35.37    4.83
  -5  -2 -12   24.00    4.18
   7  -5 -12   22.88    3.76
  -2   7 -12   27.70    4.37
   4  -5 -12   13.89    3.03
  -5   1 -12   16.05    3.30
   1   4 -12   11.13    3.11
  -5   4 -12   -1.51    1.75
   1  -5 -12    1.75    2.06
   4   1 -12    2.06    1.98
  -2  -5 -12   16.75    3.55
  -5   7 -12   11.25    3.24
  -5  10 -12    2.85    2.28
  -5  -5 -12    1.26    2.08
  -6  -3 -12   37.43    4.98
  -3   9 -12   31.92    4.87
   6  -6 -12   19.53    3.69
   0   6 -12   16.45    3.58
  -6   0 -12   26.92    4.04
   3  -6 -12  183.32    8.84
  -6   3 -12  147.78    7.81
   3   3 -12  160.00    7.92
  -6   6 -12   36.43    4.85
   0  -6 -12   48.89    5.25
  -6   9 -12   16.27    3.82
  -3  -6 -12   18.44    4.05
  -7  -1 -12   50.68    5.12
  -1   8 -12   70.59    6.10
  -7  -1 -12   58.21    5.85
  -7   2 -12   66.63    5.71
   5  -7 -12   60.96    5.51
   2   5 -12   65.80    5.62
  -7   5 -12   52.79    5.44
   2  -7 -12   43.18    5.09
   5   2 -12   48.25    4.75
  -7   8 -12    6.09    2.48
  -1  -7 -12    6.94    2.79
   1   7 -12  395.88   13.29
   7  -8 -12  390.20   12.98
  -8   1 -12  393.22   12.88
   4  -8 -12   42.59    5.15
  -8   4 -12   50.09    5.31
   4   4 -12   44.14    4.84
  -8   7 -12   28.80    4.53
   1  -8 -12   23.51    4.12
   7   1 -12   29.25    4.02
  -9   0 -12   17.08    3.68
   3   6 -12    1.23    2.14
   6  -9 -12    4.20    2.72
  -9   3 -12    2.50    2.32
  -9   6 -12   29.76    4.61
   6   3 -12   21.38    3.77
   3  -9 -12   29.73    4.52
   8 -10 -12    3.88    2.55
 -10   2 -12   -2.56    2.03
   5 -10 -12  104.35    7.18
   5   5 -12  102.72    6.68
 -10   5 -12  115.25    7.51
   7 -11 -12   90.21    6.61
 -11   4 -12   80.59    6.35
   1  -1 -13   60.15    5.69
  -2  -1 -13    0.87    2.00
  -1   3 -13    6.20    2.73
   3  -2 -13    0.72    2.13
  -2   2 -13  180.44    8.67
   0  -2 -13  182.31    9.06
   2   0 -13  179.73    8.85
   5  -3 -13   55.86    5.39
  -2   5 -13   50.85    5.50
   2  -3 -13   13.36    3.23
   1   2 -13   11.25    3.13
  -3   1 -13   15.84    3.43
   4  -1 -13   11.04    3.01
  -3   4 -13   14.09    3.49
  -1  -3 -13    5.66    2.64
   0   4 -13  120.74    7.33
   4  -4 -13  122.85    7.39
  -4   3 -13   -2.37    1.92
   1  -4 -13   -1.85    1.66
  -4   6 -13   31.86    4.86
   3  -5 -13    9.14    2.77
   2   3 -13   12.26    3.25
  -5   2 -13   11.87    3.42
  -5   5 -13    7.98    2.92
   4   2 -13    2.19    2.25
  -6   4 -13    0.87    2.13
   0   0   0    0.00    0.00
   0   0   0    0.00    0.00
;
_shelx_res_checksum     10381
_shelx_res_file
;
TITL hasegawa2 in R-3
CELL 0.71073  17.6970  17.6970   9.5455  90.000  90.000 120.000
ZERR    9.00   0.0006   0.0006   0.0006   0.000   0.000   0.000
LATT 3
SYMM -Y, X-Y, Z
SYMM -X+Y, -X, Z
SFAC C  H  O
UNIT 90 108  72
L.S. 4
BOND $H
ACTA
CONF
SIZE 0.33 0.26 0.26
FMAP 2
PLAN 20
TEMP 0
WGHT    0.060700    1.912200
FVAR       0.40364
MOLE 1
C1    1    0.514964    0.076711   -0.081540    11.00000    0.03890    0.02472 =
         0.02183    0.00327    0.00208    0.01713
AFIX  23
H1A   2    0.492890    0.111607   -0.124180    11.00000   -1.20000
H1B   2    0.576963    0.104532   -0.101104    11.00000   -1.20000
AFIX   0
C2    1    0.500627    0.072927    0.077874    11.00000    0.02595    0.02272 =
         0.02141    0.00022    0.00087    0.01226
AFIX  13
H2    2    0.438271    0.048432    0.096934    11.00000   -1.20000
AFIX   0
C3    1    0.531650    0.015225    0.145850    11.00000    0.02742    0.02676 =
         0.01983    0.00147    0.00142    0.01467
AFIX  13
H3    2    0.594382    0.041373    0.128477    11.00000   -1.20000
AFIX   0
C4    1    0.550134    0.165028    0.134564    11.00000    0.03087    0.02463 =
         0.02666    0.00077    0.00414    0.01189
C5    1    0.517022    0.008820    0.302361    11.00000    0.03102    0.02822 =
         0.02138    0.00092   -0.00103    0.01529
O1    3    0.622526    0.197387    0.183267    11.00000    0.03024    0.03420 =
         0.06720   -0.00954   -0.00556    0.00882
H4   2    0.535239    0.255785    0.151410    11.00000    0.08276
O2    3    0.505964    0.206154    0.122441    11.00000    0.05586    0.03326 =
         0.08203   -0.01874   -0.02123    0.02849
O3    3    0.469189    0.032100    0.357461    11.00000    0.05167    0.05401 =
         0.02366    0.00314    0.00424    0.03797
O4    3    0.557156   -0.024170    0.370247    11.00000    0.05306    0.06110 =
         0.02380    0.00587    0.00150    0.04199
H5    2    0.548467   -0.024466    0.467192    11.00000    0.10961
HKLF 4
REM  hasegawa2 in R-3
REM R1 =  0.0414 for    1388 Fo > 4sig(Fo)  and  0.0491 for all    1653 data
REM     90 parameters refined using      0 restraints
END
WGHT      0.0582      2.0431
REM Highest difference peak  0.377,  deepest hole -0.208,  1-sigma level  0.045
Q1    1   0.6667  0.3333 -0.1667  10.16667  0.05    0.38
Q2    1   0.5249  0.1176  0.1065  11.00000  0.05    0.36
Q3    1   0.5168  0.0051  0.2192  11.00000  0.05    0.34
Q4    1   0.6201  0.2069  0.1051  11.00000  0.05    0.30
Q5    1   0.5111  0.0764  0.0030  11.00000  0.05    0.30
Q6    1   0.5199  0.0483  0.1102  11.00000  0.05    0.28
Q7    1   0.4942  0.0322 -0.1122  11.00000  0.05    0.28
Q8    1   0.5419  0.2209  0.0656  11.00000  0.05    0.24
Q9    1   0.4666  0.0325  0.4281  11.00000  0.05    0.16
Q10   1   0.5147  0.0528  0.3445  11.00000  0.05    0.14
Q11   1   0.4642 -0.0052  0.3232  11.00000  0.05    0.14
Q12   1   0.6398  0.2461  0.2013  11.00000  0.05    0.13
Q13   1   0.5932 -0.0224  0.3382  11.00000  0.05    0.11
Q14   1   0.6527  0.1753  0.1372  11.00000  0.05    0.11
Q15   1   0.6667  0.3333  0.3333  10.16667  0.05    0.11
Q16   1   0.4582  0.0638  0.3238  11.00000  0.05    0.11
Q17   1   0.6655  0.2989  0.2603  11.00000  0.05    0.10
Q18   1   0.4049 -0.0291  0.2219  11.00000  0.05    0.10
Q19   1   0.5497  0.0091  0.3436  11.00000  0.05    0.10
Q20   1   0.4510  0.1016 -0.1041  11.00000  0.05    0.10
;
_shelxl_version_number         .2013
