# Supplementary material for: (1S*,2S*,4R*,5R*)-Cyclo­hexane-1,2,4,5-tetra­carb­oxy­lic acid
Source: Acta Crystallogr Sect E Struct Rep Online. 2013 Dec 21;70(Pt 1):o75. doi: 10.1107/S1600536813033795 (PMC3914102; doi:10.1107/S1600536813033795)
Supplement: Supplementary file 2 [file e-70-00o75-Isup2.hkl]

#
# h,k,l, Fc-squared, Fo-squared, sigma(Fo-squared), status flag
#
data_I
_shelx_title ' hasegawa2 in R-3'
_shelx_refln_list_code          4
_shelx_F_calc_maximum      250.00
_exptl_crystal_F_000      1224.00
_reflns_d_resolution_high  0.7109

loop_
 _space_group_symop_operation_xyz
 'x, y, z'
 '-y, x-y, z'
 '-x+y, -x, z'
 'x+2/3, y+1/3, z+1/3'
 '-y+2/3, x-y+1/3, z+1/3'
 '-x+y+2/3, -x+1/3, z+1/3'
 'x+1/3, y+2/3, z+2/3'
 '-y+1/3, x-y+2/3, z+2/3'
 '-x+y+1/3, -x+2/3, z+2/3'
 '-x, -y, -z'
 'y, -x+y, -z'
 'x-y, x, -z'
 '-x+2/3, -y+1/3, -z+1/3'
 'y+2/3, -x+y+1/3, -z+1/3'
 'x-y+2/3, x+1/3, -z+1/3'
 '-x+1/3, -y+2/3, -z+2/3'
 'y+1/3, -x+y+2/3, -z+2/3'
 'x-y+1/3, x+2/3, -z+2/3'

_cell_length_a    17.6970
_cell_length_b    17.6970
_cell_length_c     9.5455
_cell_angle_alpha  90.000
_cell_angle_beta   90.000
_cell_angle_gamma 120.000

_shelx_F_squared_multiplier     1.000

loop_
 _refln_index_h
 _refln_index_k
 _refln_index_l
 _refln_F_squared_calc
 _refln_F_squared_meas
 _refln_F_squared_sigma
 _refln_observed_status
  -1   2   0       4980.27       4414.42        24.21 o
   0   3   0      44602.03      40975.52       216.46 o
  -2   4   0      45941.43      43909.27       239.53 o
  -4   5   0      62499.54      59192.15       297.11 o
  -1   5   0        594.36        453.08         6.33 o
  -3   6   0       9117.30       9206.82        54.75 o
   0   6   0       1721.64       1793.97        15.04 o
  -5   7   0      31479.07      31597.73       147.21 o
  -2   7   0       1751.64       1981.34        15.68 o
  -7   8   0      12303.36      13549.64        72.68 o
  -4   8   0        632.12        627.95        11.98 o
  -1   8   0       5570.57       6138.31        45.02 o
  -6   9   0       1326.62       1303.44        13.43 o
  -3   9   0       4007.62       4237.69        28.88 o
   0   9   0         29.12         25.12         2.45 o
  -8  10   0       1066.09       1349.04        15.85 o
  -5  10   0        260.41        260.81         5.69 o
  -2  10   0       5150.66       5406.97        35.54 o
 -10  11   0        502.95        545.55        10.71 o
  -7  11   0       1701.10       1743.78        23.57 o
  -4  11   0         19.82         13.34         2.67 o
  -1  11   0       4354.23       4393.70        36.03 o
  -9  12   0        522.11        435.37        12.12 o
  -6  12   0        478.10        461.63        17.51 o
  -3  12   0         15.57         10.14         2.80 o
   0  12   0         62.97         76.47         5.59 o
 -11  13   0         51.18         73.53         7.38 o
  -8  13   0         69.97         67.17         4.56 o
  -5  13   0         29.79         12.58         5.35 o
  -2  13   0         35.64         31.59         4.37 o
 -13  14   0       3063.80       2945.34        35.44 o
 -10  14   0       5162.27       4981.32        47.50 o
  -7  14   0       3525.51       3461.34        40.17 o
  -4  14   0       3245.12       2967.02        30.19 o
  -1  14   0         76.68        106.95         6.83 o
 -12  15   0       1365.67       1251.21        22.05 o
  -9  15   0       2552.47       2513.24        41.82 o
  -6  15   0       3433.78       3467.41        34.24 o
  -3  15   0        195.14        231.02         9.04 o
   0  15   0        928.62        888.39        21.29 o
 -14  16   0       1131.06       1075.43        21.57 o
 -11  16   0       2388.22       2283.09        31.11 o
  -8  16   0         90.01         99.91         7.07 o
  -5  16   0       1661.91       1630.28        22.83 o
  -2  16   0        253.05        216.32        11.15 o
 -16  17   0         50.30         41.82         6.82 o
 -13  17   0         21.71         26.89         5.76 o
 -10  17   0        213.72        229.97        10.99 o
  -7  17   0       1313.61       1366.26        21.34 o
  -4  17   0        384.08        408.91        13.95 o
  -1  17   0         44.89         31.39         6.23 o
 -15  18   0        420.34        403.11        14.52 o
 -12  18   0       1142.96       1107.96        22.48 o
  -9  18   0       1306.27       1294.29        21.45 o
  -6  18   0        348.04        320.35        12.02 o
  -3  18   0        894.89        893.43        42.44 o
   0  18   0         14.78         16.81         7.22 o
 -17  19   0        101.52        113.69        12.16 o
 -14  19   0        126.94        106.52         9.42 o
 -11  19   0        301.18        304.58        13.26 o
  -8  19   0        154.41        173.29        14.83 o
  -5  19   0        849.20        854.67        20.91 o
  -2  19   0         14.79         21.25         7.71 o
 -19  20   0        114.75        129.82        13.31 o
 -16  20   0         71.54         48.65        17.52 o
 -13  20   0         67.72         83.87         8.86 o
 -10  20   0        112.37        137.31        10.84 o
  -7  20   0         69.45         94.55         9.18 o
  -4  20   0        143.61        165.56        14.16 o
  -1  20   0         64.36         72.16        10.85 o
 -18  21   0          3.09         14.35         7.67 o
 -15  21   0        134.61        172.65        24.68 o
 -12  21   0        681.39        755.66        20.27 o
  -9  21   0         73.83         76.73        13.26 o
  -6  21   0         39.93         38.55         8.99 o
  -3  21   0          0.01         14.66         7.56 o
   0  21   0          0.01          8.71         8.19 o
 -20  22   0        495.33        561.20        34.35 o
 -17  22   0         30.30         50.82        15.74 o
 -14  22   0         49.06         52.39        10.11 o
 -11  22   0         57.72         69.75         8.93 o
  -8  22   0         18.81         36.75         8.69 o
  -5  22   0         59.54         53.72        10.38 o
  -2  22   0        230.81        279.05        19.44 o
 -19  23   0          0.45         -6.88         6.88 o
 -16  23   0          0.40          9.39         7.58 o
 -13  23   0         10.89         19.60         8.49 o
 -10  23   0         99.26        116.88        16.35 o
  -7  23   0         23.19         18.17         8.42 o
  -4  23   0         12.98         26.63        11.41 o
 -15  24   0        336.53        394.70        21.19 o
 -12  24   0          0.53         -6.57        12.28 o
  -9  24   0          3.61         -6.26        11.78 o
  -1   1   1       8921.59       8545.22        63.10 o
  -3   2   1        314.81        394.32         4.09 o
   0   2   1       6290.33       6014.79        35.00 o
  -5   3   1        431.25        502.28         6.25 o
  -2   3   1       6551.17       6673.91        44.04 o
   1   3   1      34652.21      32611.60       146.57 o
  -7   4   1      16193.68      16824.86        95.45 o
  -4   4   1       9516.73       9678.64        51.07 o
  -1   4   1       2363.73       2025.26        14.08 o
   2   4   1        129.12        143.56         4.55 o
  -9   5   1       3007.70       2943.68        22.55 o
  -6   5   1         20.68          4.22         1.62 o
  -3   5   1      19025.80      18863.41        97.81 o
   0   5   1      12608.79      13249.26        69.13 o
   3   5   1      16124.80      16926.74        82.33 o
 -11   6   1       4744.57       5157.71        35.64 o
  -8   6   1       3817.05       3964.22        26.72 o
  -5   6   1        230.79        179.46         4.83 o
  -2   6   1        223.53        181.10         4.64 o
   1   6   1       3801.64       3838.39        24.12 o
   4   6   1         27.97         42.80         3.17 o
 -13   7   1       5915.68       5895.10        37.77 o
 -10   7   1        361.75        345.43         7.09 o
  -7   7   1       1565.19       1780.81        16.59 o
  -4   7   1         91.92         41.24         2.36 o
  -1   7   1      11997.97      12866.53        70.00 o
   2   7   1      12727.10      13693.86        69.59 o
   5   7   1       5590.81       5888.04        37.12 o
 -15   8   1      11397.43      10989.95        79.89 o
 -12   8   1        568.09        514.96         9.41 o
  -9   8   1        159.69        236.18         8.45 o
  -6   8   1      11722.41      12116.94        91.09 o
  -3   8   1       5899.58       5877.32        37.23 o
   0   8   1       1157.97       1103.91        12.82 o
   3   8   1       6207.98       6091.78        37.64 o
   6   8   1       2667.50       2670.18        23.02 o
 -17   9   1        134.90        154.93         8.46 o
 -14   9   1         35.37         26.77         3.85 o
 -11   9   1        606.67        633.02         9.90 o
  -8   9   1       1211.96       1244.51        15.61 o
  -5   9   1         15.11         37.39         3.96 o
  -2   9   1        343.70        395.27         7.79 o
   1   9   1        961.89       1151.02        14.14 o
   4   9   1        818.84        934.19        12.57 o
   7   9   1        751.93        709.31        14.72 o
 -19  10   1         68.27         79.12         7.33 o
 -16  10   1         27.89         16.40         4.28 o
 -13  10   1       1617.05       1664.37        22.87 o
 -10  10   1       3943.09       4008.23        31.85 o
  -7  10   1       1732.34       1722.84        22.20 o
  -4  10   1        368.69        437.85         9.79 o
  -1  10   1       7920.29       8221.52        51.64 o
   2  10   1          6.76          0.09         2.67 o
   5  10   1         29.99         23.82         3.97 o
   8  10   1        996.75       1070.13        19.42 o
 -21  11   1         11.01         21.10         7.67 o
 -18  11   1       2209.95       2097.79        27.70 o
 -15  11   1       2665.73       2625.11        28.75 o
 -12  11   1       1317.32       1189.46        16.58 o
  -9  11   1        619.26        738.66        11.58 o
  -6  11   1         11.12          8.79         2.64 o
  -3  11   1         88.18         60.89         4.71 o
   0  11   1        489.09        666.20        12.51 o
   3  11   1       2754.07       3216.18        31.58 o
   6  11   1         37.50         37.23         8.22 o
   9  11   1       1215.68       1281.46        25.35 o
 -23  12   1         26.69         26.06        10.49 o
 -20  12   1          2.25          1.50         5.94 o
 -17  12   1        366.17        303.57        12.52 o
 -14  12   1       2202.07       2101.63        28.65 o
 -11  12   1        392.74        368.16        10.61 o
  -8  12   1         28.79         31.64         3.48 o
  -5  12   1       7321.86       7172.45        52.08 o
  -2  12   1        534.86        538.20        11.53 o
   1  12   1        958.77       1000.22        16.35 o
   4  12   1        147.19        162.20         9.58 o
   7  12   1          1.33          7.28         7.47 o
  10  12   1        373.06        362.40        18.83 o
 -22  13   1        172.59        171.17        14.45 o
 -19  13   1         20.30         13.17         6.82 o
 -16  13   1         54.20         54.30         6.94 o
 -13  13   1        187.56        158.58        10.37 o
 -10  13   1        248.79        296.29        10.19 o
  -7  13   1        384.01        362.08        10.73 o
  -4  13   1       4937.10       4867.60        40.85 o
  -1  13   1        355.50        343.70        10.04 o
   2  13   1        209.03        202.52        10.29 o
   5  13   1       2625.64       2647.77        43.08 o
   8  13   1        179.72        209.81        12.75 o
  11  13   1        180.54        221.19        24.43 o
 -24  14   1          1.21         -6.45         8.77 o
 -21  14   1         46.24         37.56         8.45 o
 -18  14   1         10.34          0.79         5.66 o
 -15  14   1       1396.39       1401.04        24.12 o
 -12  14   1        492.85        438.81        15.41 o
  -9  14   1       1967.93       1946.86        31.28 o
  -6  14   1         49.22         64.45         5.57 o
  -3  14   1       2022.17       2025.40        24.61 o
   0  14   1         30.19         25.53         6.62 o
   3  14   1        226.91        289.58        13.11 o
   6  14   1          9.88          8.33         5.65 o
   9  14   1        231.04        273.53        17.50 o
 -23  15   1          1.94          0.78         7.34 o
 -20  15   1          0.25          0.48         7.14 o
 -17  15   1         36.36         44.40        11.43 o
 -14  15   1        128.73        123.00         8.83 o
 -11  15   1          0.21          3.51         3.99 o
  -8  15   1       6894.52       6848.54        60.10 o
  -5  15   1       1433.42       1480.08        21.09 o
  -2  15   1       2410.23       2296.66        27.65 o
   1  15   1         28.84         21.02         6.39 o
   4  15   1         10.58          8.53         5.47 o
   7  15   1        163.48        145.08        11.86 o
 -22  16   1        383.26        443.90        31.48 o
 -19  16   1        617.69        568.52        21.04 o
 -16  16   1       1498.71       1311.11        29.57 o
 -13  16   1       2359.59       2286.20        31.77 o
 -10  16   1         77.86         82.59         7.56 o
  -7  16   1       1037.45        995.79        17.75 o
  -4  16   1        188.81        182.31         8.89 o
  -1  16   1        154.48        198.37        12.03 o
   2  16   1        812.55        785.14        23.37 o
   5  16   1         98.81        105.68        10.06 o
   8  16   1        130.54        140.17        17.83 o
 -24  17   1          4.52         11.36        15.16 o
 -21  17   1          3.02          3.78         8.11 o
 -18  17   1        125.98        136.13        12.78 o
 -15  17   1        154.81        145.27        12.24 o
 -12  17   1          0.18          2.91         4.42 o
  -9  17   1       4268.65       4320.98        46.47 o
  -6  17   1        383.48        355.96        11.38 o
  -3  17   1        705.53        665.22        15.46 o
   0  17   1        358.76        365.30        14.47 o
   3  17   1         78.45         92.77        11.36 o
   6  17   1          7.52          7.36         7.67 o
 -23  18   1          0.42         -4.82         7.50 o
 -20  18   1          0.09          0.42         6.44 o
 -17  18   1         18.44         12.98         7.79 o
 -14  18   1          0.82         -3.13         4.32 o
 -11  18   1       1067.92       1026.52        21.45 o
  -8  18   1       2575.83       2602.59        35.11 o
  -5  18   1         21.85         28.92         5.28 o
  -2  18   1          0.59         -2.48         4.44 o
   1  18   1        120.04        114.81        10.37 o
   4  18   1        272.58        262.85        17.69 o
 -22  19   1         59.58         93.32        16.54 o
 -19  19   1          5.07         10.61         7.44 o
 -16  19   1         88.92        115.99        12.11 o
 -13  19   1        479.68        462.10        18.61 o
 -10  19   1        217.08        219.50        11.72 o
  -7  19   1        128.84        121.44         9.69 o
  -4  19   1         73.32         80.71         8.86 o
  -1  19   1         88.62        109.58        10.23 o
   2  19   1         29.68         20.72         8.57 o
 -21  20   1          3.33          0.38         7.78 o
 -18  20   1         22.41         24.60         7.91 o
 -15  20   1        309.10        308.03        24.85 o
 -12  20   1         65.60         79.88        13.42 o
  -9  20   1        889.64        854.58        20.87 o
  -6  20   1        417.25        432.69        15.67 o
  -3  20   1        445.91        459.68        20.87 o
   0  20   1         38.71         50.55        10.31 o
 -20  21   1        140.01        150.28        18.80 o
 -17  21   1         51.19         72.54        10.89 o
 -14  21   1         41.96         62.13         9.89 o
 -11  21   1        844.31        767.72        29.71 o
  -8  21   1        430.83        450.71        18.75 o
  -5  21   1        137.20        206.49        13.22 o
  -2  21   1        283.71        310.22        18.90 o
 -19  22   1          4.37          5.94         7.34 o
 -16  22   1         18.23         17.60         8.41 o
 -13  22   1         14.91         16.10         7.81 o
 -10  22   1        210.33        222.13        22.35 o
  -7  22   1        992.94       1116.06        32.68 o
  -4  22   1        360.86        376.85        26.87 o
 -18  23   1          8.85          2.93         9.78 o
 -15  23   1        127.59        138.37        14.39 o
 -12  23   1         18.34         26.74         9.03 o
  -9  23   1         45.25         47.95        12.56 o
  -6  23   1         45.36         70.09        20.01 o
 -17  24   1        164.77        219.85        22.12 o
 -14  24   1         16.37         18.00         8.88 o
 -11  24   1         32.91         27.04        11.03 o
   0   1   2      23162.70      22407.22       129.87 o
  -2   2   2       7387.91       7571.52        55.15 o
   1   2   2       3045.17       2951.65        20.16 o
  -4   3   2       3781.63       4113.21        27.12 o
  -1   3   2       1778.44       2044.80        13.78 o
   2   3   2      10172.59       9795.46        48.54 o
  -6   4   2       2028.49       2070.25        14.48 o
  -3   4   2       5000.90       5237.56        44.93 o
   0   4   2        970.39       1182.69        10.41 o
   3   4   2       8630.51       8887.83        43.10 o
  -8   5   2        399.56        595.18        12.87 o
  -5   5   2       5582.56       5756.39        33.38 o
  -2   5   2       7143.94       7904.81        43.88 o
   1   5   2      14430.56      16426.57        78.44 o
   4   5   2       1461.66       1395.47        13.26 o
 -10   6   2        430.89        341.09         7.45 o
  -7   6   2       1630.71       1523.02        12.43 o
  -4   6   2       8668.17       8483.49        52.38 o
  -1   6   2       5067.57       5364.06        36.27 o
   2   6   2      17820.56      18843.97        91.58 o
   5   6   2        487.00        412.04         7.69 o
 -12   7   2       1219.38       1245.15        15.10 o
  -9   7   2         27.05         32.73         2.83 o
  -6   7   2        486.95        453.05         6.22 o
  -3   7   2       5679.24       6401.74        42.70 o
   0   7   2        690.55        722.35         8.85 o
   3   7   2       5084.96       5237.30        33.15 o
   6   7   2          0.00          5.71         3.39 o
 -14   8   2       2334.87       2192.54        20.52 o
 -11   8   2        376.85        405.00         8.09 o
  -8   8   2         32.50          7.46         2.15 o
  -5   8   2        255.45        240.81         6.37 o
  -2   8   2       7001.20       7100.84        43.86 o
   1   8   2       6386.18       6889.78        41.64 o
   4   8   2        190.55        190.36         6.12 o
   7   8   2          0.91          2.33         2.94 o
 -16   9   2        473.10        432.56         9.49 o
 -13   9   2         46.65         37.98         3.93 o
 -10   9   2       5703.63       5908.37        46.18 o
  -7   9   2        449.16        534.31         9.26 o
  -4   9   2       3475.92       3716.15        30.21 o
  -1   9   2       6552.40       7602.93        47.91 o
   2   9   2        571.86        623.55         9.82 o
   5   9   2        113.12         97.23         5.28 o
   8   9   2        256.39        245.78         9.00 o
 -18  10   2          1.25          6.76         5.40 o
 -15  10   2       1490.42       1461.27        29.17 o
 -12  10   2         41.40         43.76         4.62 o
  -9  10   2        284.50        252.15         6.90 o
  -6  10   2       3713.00       4057.81        33.00 o
  -3  10   2        370.68        355.19         7.93 o
   0  10   2          8.07          9.07         2.96 o
   3  10   2        211.14        228.55         6.97 o
   6  10   2         21.81         34.98         4.23 o
   9  10   2         90.72         91.41         8.79 o
 -20  11   2        360.95        355.34        17.30 o
 -17  11   2        790.19        723.76        21.47 o
 -14  11   2        722.85        654.99        16.72 o
 -11  11   2       1880.40       1994.53        21.73 o
  -8  11   2        461.20        405.24        10.37 o
  -5  11   2         40.68         80.54         5.57 o
  -2  11   2         20.46         34.95         3.86 o
   1  11   2       1862.89       1874.29        20.67 o
   4  11   2         21.08         34.89         4.11 o
   7  11   2        219.77        242.51         9.44 o
  10  11   2        205.27        219.32        15.21 o
 -22  12   2         13.66         13.40         7.38 o
 -19  12   2       1243.26       1217.20        30.38 o
 -16  12   2       1063.53       1047.49        25.25 o
 -13  12   2         90.93         87.30         8.34 o
 -10  12   2       1580.49       1597.33        24.94 o
  -7  12   2          9.99         16.70         3.85 o
  -4  12   2       2932.83       3086.14        27.28 o
  -1  12   2          9.66          5.61         3.44 o
   2  12   2        885.77        921.66        14.94 o
   5  12   2        207.04        176.37         9.16 o
   8  12   2        254.89        239.16        12.61 o
  11  12   2        924.83        943.19        35.48 o
 -24  13   2          0.40         -2.83         7.61 o
 -21  13   2          1.27          5.03         6.69 o
 -18  13   2        265.25        297.69        16.67 o
 -15  13   2       1076.64        960.59        23.93 o
 -12  13   2       1051.45        986.07        27.76 o
  -9  13   2        699.96        685.09        20.94 o
  -6  13   2       1713.48       1650.64        23.06 o
  -3  13   2        148.86        114.34         6.25 o
   0  13   2          2.36          6.42         3.52 o
   3  13   2        162.27        132.81         9.17 o
   6  13   2       1316.68       1309.31        29.93 o
   9  13   2        180.10        191.28        18.73 o
 -23  14   2         48.07         43.56         9.88 o
 -20  14   2        113.66        118.66        25.40 o
 -17  14   2         37.28         22.86         7.19 o
 -14  14   2        131.77        106.99        10.78 o
 -11  14   2        894.46        849.83        30.29 o
  -8  14   2        532.03        452.74        12.47 o
  -5  14   2        971.42        938.84        23.82 o
  -2  14   2        777.93        790.74        15.31 o
   1  14   2        117.98        126.05         8.57 o
   4  14   2          2.28         14.77         5.26 o
   7  14   2        396.75        483.08        36.38 o
  10  14   2          9.14         14.96        25.26 o
 -22  15   2         24.56         29.84         8.67 o
 -19  15   2        142.22        141.09        13.06 o
 -16  15   2         45.60         43.86         7.70 o
 -13  15   2        121.75        125.35        11.83 o
 -10  15   2          2.24          3.19         3.73 o
  -7  15   2       1129.28       1068.71        19.58 o
  -4  15   2       1824.45       1761.73        25.44 o
  -1  15   2         71.34         53.82         5.91 o
   2  15   2         27.74         23.74         5.81 o
   5  15   2          7.43         12.38         5.64 o
   8  15   2        503.17        526.43        22.05 o
 -24  16   2          2.64        -12.00        12.00 o
 -21  16   2        218.00        210.16        19.86 o
 -18  16   2        107.35        106.07        11.55 o
 -15  16   2       1053.79        990.90        25.61 o
 -12  16   2        527.29        448.38        13.55 o
  -9  16   2       4765.02       4688.25        71.11 o
  -6  16   2        129.28        135.93         8.74 o
  -3  16   2         80.04         77.78         6.59 o
   0  16   2         56.77         46.63         7.02 o
   3  16   2          7.58         14.47         6.07 o
   6  16   2        309.53        374.11        19.65 o
 -23  17   2        125.37        135.19        18.99 o
 -20  17   2          5.59         -0.06         8.78 o
 -17  17   2          3.79          8.54         6.42 o
 -14  17   2       1134.27       1072.01        26.95 o
 -11  17   2         15.62         22.25         7.24 o
  -8  17   2        241.43        258.52        11.44 o
  -5  17   2          3.77          9.04         4.68 o
  -2  17   2        590.84        633.36        15.38 o
   1  17   2        147.30        132.49        10.30 o
   4  17   2        424.24        408.46        16.86 o
 -22  18   2         20.92         17.64         8.12 o
 -19  18   2          6.69          5.93         6.59 o
 -16  18   2       1142.93       1103.67        37.17 o
 -13  18   2        179.04        205.52        14.20 o
 -10  18   2          7.23          5.07         5.86 o
  -7  18   2         20.97         36.29         7.12 o
  -4  18   2        357.54        363.47        12.52 o
  -1  18   2         24.85         20.70         5.96 o
   2  18   2        828.27        861.87        22.44 o
   5  18   2         12.60          3.65         7.65 o
 -21  19   2        114.99        127.34        14.08 o
 -18  19   2         48.75         54.25         9.46 o
 -15  19   2         62.44         49.63         8.80 o
 -12  19   2        484.74        526.37        19.89 o
  -9  19   2        102.06         97.30        12.32 o
  -6  19   2        222.52        250.37        12.50 o
  -3  19   2        224.37        239.37        13.62 o
   0  19   2          4.22          4.96         5.79 o
   3  19   2        327.75        418.63        21.31 o
 -20  20   2        413.72        473.37        22.59 o
 -17  20   2        431.49        447.64        20.41 o
 -14  20   2          0.82          6.45         6.70 o
 -11  20   2          2.52          4.74         6.14 o
  -8  20   2        416.21        390.33        17.78 o
  -5  20   2        618.94        650.14        22.91 o
  -2  20   2        340.39        382.10        22.14 o
   1  20   2        122.45        142.24        17.38 o
 -19  21   2        386.13        368.91        20.96 o
 -16  21   2        153.33        166.36        14.99 o
 -13  21   2          0.66          8.31         7.22 o
 -10  21   2        537.78        550.73        21.17 o
  -7  21   2        221.75        293.90        16.98 o
  -4  21   2         81.47         64.53        10.35 o
  -1  21   2        467.03        454.28        18.17 o
 -18  22   2        206.84        194.15        16.64 o
 -15  22   2        135.40        159.93        15.12 o
 -12  22   2        157.29        198.91        15.68 o
  -9  22   2         90.50        110.98        13.93 o
  -6  22   2          7.46         11.45         8.66 o
  -3  22   2          0.64         -6.07         8.88 o
 -17  23   2        231.78        239.19        18.47 o
 -14  23   2        194.31        213.43        16.94 o
 -11  23   2         69.35         82.82        11.67 o
  -8  23   2        104.75         90.29        14.54 o
  -5  23   2         75.91         77.06        14.12 o
 -16  24   2         24.45         25.12        14.27 o
 -13  24   2        201.64        196.55        20.12 o
 -10  24   2          3.49          6.44        10.82 o
   0   0   3       5934.55       5662.57        55.41 o
   1   1   3      21077.46      21901.94       232.19 o
  -1   2   3      18641.35      19012.19       105.57 o
   2   2   3       3394.96       3102.10        22.14 o
  -3   3   3        221.29        286.33         6.83 o
   0   3   3       4767.34       4582.63        27.78 o
   3   3   3       2592.45       2658.71        19.32 o
  -5   4   3        975.54       1169.46        11.32 o
  -2   4   3      46712.34      44867.02       287.81 o
   1   4   3       1406.94       1550.63        13.50 o
   4   4   3       5249.09       6055.95        39.10 o
  -7   5   3          8.84         10.90         2.00 o
  -4   5   3        230.28        308.07         7.69 o
  -1   5   3      24633.65      24545.73       124.73 o
   2   5   3       2319.18       2582.36        18.10 o
   5   5   3        259.21        337.54        11.54 o
  -9   6   3      12981.20      13153.92        67.11 o
  -6   6   3        463.14        563.18         7.93 o
  -3   6   3         88.44         86.26         2.80 o
   0   6   3        412.37        525.69         7.86 o
   3   6   3       3004.32       3156.22        20.50 o
   6   6   3        797.59        808.69        11.36 o
 -11   7   3          6.42         13.97         3.31 o
  -8   7   3         90.43         78.96         4.01 o
  -5   7   3        566.74        641.31         9.03 o
  -2   7   3        109.62        148.40         5.04 o
   1   7   3        344.13        292.15         6.96 o
   4   7   3         51.25         61.79         4.06 o
   7   7   3        451.32        416.29         8.94 o
 -13   8   3        188.35        190.64        10.05 o
 -10   8   3       1427.86       1352.95        15.23 o
  -7   8   3       1811.08       1724.15        21.62 o
  -4   8   3       1573.91       1685.72        18.23 o
  -1   8   3        980.22        995.75        12.43 o
   2   8   3       2047.00       2105.70        18.60 o
   5   8   3        261.78        163.40         6.11 o
   8   8   3       4608.22       4527.88        38.01 o
 -15   9   3       1454.24       1288.76        27.95 o
 -12   9   3       1499.07       1358.49        16.54 o
  -9   9   3        481.59        505.51         9.67 o
  -6   9   3      19502.40      19475.83       113.82 o
  -3   9   3        953.03        952.01        13.37 o
   0   9   3       3141.86       3326.59        26.30 o
   3   9   3       2707.19       2938.78        24.24 o
   6   9   3        181.18        175.42         6.81 o
   9   9   3        571.12        527.02        22.00 o
 -17  10   3        284.06        268.09        11.84 o
 -14  10   3        375.42        406.72        12.60 o
 -11  10   3       2563.66       2697.29        26.12 o
  -8  10   3        410.12        465.29         9.41 o
  -5  10   3        375.67        347.84         8.32 o
  -2  10   3        466.71        374.44         9.17 o
   1  10   3       2324.86       2318.60        20.70 o
   4  10   3         74.73         61.34         5.48 o
   7  10   3          9.99          7.02         4.78 o
  10  10   3        269.35        222.79        15.08 o
 -19  11   3        138.52        133.13        12.45 o
 -16  11   3         27.57         39.21         7.59 o
 -13  11   3       1616.63       1562.35        32.05 o
 -10  11   3        377.47        407.34        10.78 o
  -7  11   3       3219.28       2966.10        27.72 o
  -4  11   3       1446.70       1334.66        17.49 o
  -1  11   3        470.83        487.61        11.07 o
   2  11   3        142.77        120.87         5.95 o
   5  11   3        213.28        267.00         8.41 o
   8  11   3        294.86        299.72        18.23 o
  11  11   3         13.25         12.38         7.49 o
 -21  12   3         13.98         14.84         7.49 o
 -18  12   3        140.11        148.55        10.18 o
 -15  12   3        583.55        619.24        26.44 o
 -12  12   3        694.99        627.74        17.20 o
  -9  12   3        114.68         80.59         5.92 o
  -6  12   3       2659.91       2379.27        25.16 o
  -3  12   3         14.92         26.07         3.97 o
   0  12   3        884.85        943.84        14.93 o
   3  12   3          0.07          4.20         3.47 o
   6  12   3        121.41        103.60         7.98 o
   9  12   3       1082.53       1101.50        28.95 o
  12  12   3        130.14        135.77        17.23 o
 -23  13   3          2.64          3.77        10.96 o
 -20  13   3         21.27         30.33         7.83 o
 -17  13   3        785.96        736.87        22.35 o
 -14  13   3        692.22        566.36        18.61 o
 -11  13   3       2004.72       1878.79        39.47 o
  -8  13   3        103.10        124.05         6.63 o
  -5  13   3       1095.58        961.06        16.73 o
  -2  13   3         61.21         36.00         4.81 o
   1  13   3        179.04        232.28         8.64 o
   4  13   3        106.12         82.93         7.21 o
   7  13   3        381.32        370.61        18.93 o
  10  13   3        107.96        140.55        18.12 o
 -22  14   3         64.64         48.28         9.91 o
 -19  14   3         19.63         10.93        14.64 o
 -16  14   3        277.06        236.46        14.42 o
 -13  14   3         56.50         60.40         8.24 o
 -10  14   3        397.10        388.60        14.93 o
  -7  14   3        320.86        285.05         9.47 o
  -4  14   3       1296.50       1251.53        19.67 o
  -1  14   3        771.72        691.12        13.62 o
   2  14   3        353.51        438.08        12.82 o
   5  14   3        627.38        671.90        24.07 o
   8  14   3         51.31         50.66        12.09 o
 -24  15   3        292.04        325.33        35.60 o
 -21  15   3        130.08        141.79        13.85 o
 -18  15   3         10.63          8.47         6.60 o
 -15  15   3        443.80        421.87        26.96 o
 -12  15   3        196.35        179.48        17.80 o
  -9  15   3        464.04        407.34        15.62 o
  -6  15   3        891.88        767.20        16.83 o
  -3  15   3        626.03        732.22        18.43 o
   0  15   3          2.46          3.94         5.05 o
   3  15   3         29.51         27.11         6.23 o
   6  15   3         21.58         30.21         8.68 o
   9  15   3         77.37        125.25        22.31 o
 -23  16   3          8.22         18.23         8.55 o
 -20  16   3          0.32         -6.26         6.26 o
 -17  16   3        109.08        116.92        12.09 o
 -14  16   3        851.70        817.56        23.40 o
 -11  16   3        158.88        146.83        11.70 o
  -8  16   3        274.44        263.69        13.96 o
  -5  16   3        116.76        110.82         8.38 o
  -2  16   3        158.82        145.02         9.60 o
   1  16   3        193.70        210.29        13.58 o
   4  16   3         43.51         53.80         9.37 o
   7  16   3          2.56         -8.46         8.46 o
 -22  17   3         89.53         95.09        16.11 o
 -19  17   3         43.41         36.32         8.56 o
 -16  17   3          2.03          0.11         6.28 o
 -13  17   3        165.23        151.26        12.45 o
 -10  17   3         21.35         30.16         6.97 o
  -7  17   3        290.00        289.56        14.66 o
  -4  17   3        515.74        494.76        24.18 o
  -1  17   3        380.02        398.99        14.11 o
   2  17   3        116.57        100.95        11.36 o
   5  17   3         53.63         57.35        10.24 o
 -21  18   3          3.34          1.95         9.00 o
 -18  18   3          1.52         -0.47         5.79 o
 -15  18   3         42.85         46.56        11.55 o
 -12  18   3        330.37        304.28        17.83 o
  -9  18   3        411.88        396.70        16.96 o
  -6  18   3        649.54        631.46        22.28 o
  -3  18   3          0.00         -0.81         4.87 o
   0  18   3          0.70          5.46         6.26 o
   3  18   3         66.17         62.84        12.92 o
 -20  19   3         50.93         74.96        11.79 o
 -17  19   3        180.89        173.49        15.01 o
 -14  19   3         15.10         17.39         7.06 o
 -11  19   3        307.09        284.97        16.77 o
  -8  19   3        251.95        286.24        16.07 o
  -5  19   3          0.18         -5.35         5.35 o
  -2  19   3        224.70        323.56        16.89 o
   1  19   3         10.56         15.29        12.77 o
 -19  20   3        123.52        149.40        17.39 o
 -16  20   3         80.30         70.55        13.75 o
 -13  20   3        435.66        443.49        19.73 o
 -10  20   3          6.62          5.86         6.08 o
  -7  20   3        353.07        395.89        18.24 o
  -4  20   3        187.75        153.86        16.67 o
  -1  20   3         75.76         78.80        12.99 o
 -18  21   3         25.66         25.28         9.41 o
 -15  21   3         28.53         12.82         7.71 o
 -12  21   3         11.75          9.50         7.55 o
  -9  21   3         41.35         41.63         9.01 o
  -6  21   3        140.74        164.70        13.99 o
  -3  21   3         15.83         15.18        10.07 o
   0  21   3         26.63          6.32        14.36 o
 -17  22   3          9.80         27.23         8.94 o
 -14  22   3         35.97         26.45        11.10 o
 -11  22   3         28.84         24.10         8.75 o
  -8  22   3         92.30         95.82        12.40 o
  -5  22   3        155.33        186.77        21.39 o
 -16  23   3          2.67          2.09         9.65 o
 -13  23   3          1.94          3.41         7.97 o
 -10  23   3          4.28          4.76         7.32 o
  -7  23   3        775.36        831.15        41.34 o
 -15  24   3         55.90         91.58        22.53 o
 -12  24   3         74.33        117.66        17.41 o
  -9  24   3         14.82         -4.60        15.10 o
  -1   1   4       6236.88       7344.83        63.55 o
  -3   2   4          1.98          2.11         1.97 o
   0   2   4      54274.78      55067.26       303.26 o
  -5   3   4       1148.29       1404.58        13.44 o
  -2   3   4       7637.67       8227.37        46.09 o
   1   3   4       1884.13       2017.97        16.35 o
  -7   4   4       2910.95       2754.50        20.94 o
  -4   4   4        805.13        835.31        12.76 o
  -1   4   4      14523.58      14554.20        76.87 o
   2   4   4        960.55       1034.11        12.33 o
  -9   5   4        416.94        392.86         8.65 o
  -6   5   4       5976.57       6364.67        49.73 o
  -3   5   4         12.12         30.89         3.24 o
   0   5   4       1655.72       1868.24        16.12 o
   3   5   4        293.31        329.73         6.25 o
 -11   6   4       7223.96       7453.98        44.30 o
  -8   6   4       8331.44       8258.30        49.57 o
  -5   6   4        937.96        946.89        17.26 o
  -2   6   4         12.90         12.33         2.76 o
   1   6   4       8100.22       8350.80        50.05 o
   4   6   4        569.15        538.90         8.32 o
 -13   7   4        109.30         93.04         6.47 o
 -10   7   4        223.19        220.09         7.93 o
  -7   7   4       1356.60       1433.52        24.48 o
  -4   7   4         42.04         41.43         2.17 o
  -1   7   4       2395.60       2486.41        20.15 o
   2   7   4       2345.20       2199.89        19.81 o
   5   7   4        284.34        322.45         8.43 o
 -15   8   4        611.26        527.31        13.09 o
 -12   8   4        864.54        970.78        18.38 o
  -9   8   4        687.57        644.74        13.57 o
  -6   8   4        687.34        665.47        13.68 o
  -3   8   4         26.11         29.46         3.95 o
   0   8   4       1215.33       1347.21        23.57 o
   3   8   4         90.71         53.15         4.35 o
   6   8   4         80.32        110.81         8.14 o
 -17   9   4        154.78        129.00         8.37 o
 -14   9   4        603.53        568.77        15.08 o
 -11   9   4         70.31         74.40         5.50 o
  -8   9   4        983.32        826.36        15.71 o
  -5   9   4      10517.99      10554.30        67.84 o
  -2   9   4        279.46        308.02         8.22 o
   1   9   4        428.80        464.42         9.22 o
   4   9   4        210.70        248.97        10.02 o
   7   9   4       4297.70       4055.66        39.30 o
 -19  10   4        121.17        119.73        11.80 o
 -16  10   4        122.25        121.32         8.43 o
 -13  10   4         11.11         12.45         4.65 o
 -10  10   4        346.93        389.68        11.69 o
  -7  10   4        428.60        428.47        11.56 o
  -4  10   4        702.64        742.17        12.26 o
  -1  10   4         36.39         39.54         3.58 o
   2  10   4        127.97         88.44         5.36 o
   5  10   4          8.82          7.93         3.99 o
   8  10   4         11.53         10.45         4.66 o
 -21  11   4        359.67        383.89        19.34 o
 -18  11   4          0.00          3.02         4.69 o
 -15  11   4        171.94        144.98        12.31 o
 -12  11   4        356.27        406.45        13.31 o
  -9  11   4       1176.46       1052.06        22.07 o
  -6  11   4         23.76         46.88         4.97 o
  -3  11   4        103.30         95.99         5.79 o
   0  11   4        137.98        113.97         5.60 o
   3  11   4       1106.01        925.10        20.07 o
   6  11   4         80.87         79.92         6.36 o
   9  11   4        662.38        575.70        28.80 o
 -23  12   4          4.79          8.40         7.39 o
 -20  12   4         78.03         96.80        11.46 o
 -17  12   4        209.24        207.91        13.88 o
 -14  12   4          9.30         11.80         5.71 o
 -11  12   4        622.47        559.69        14.80 o
  -8  12   4        425.55        484.33        13.47 o
  -5  12   4         27.07         29.71         4.00 o
  -2  12   4        101.29        153.74         9.12 o
   1  12   4        163.08        170.92         8.31 o
   4  12   4        766.10        684.36        17.60 o
   7  12   4       1402.56       1534.33        28.24 o
  10  12   4        315.17        377.77        25.11 o
 -22  13   4         46.59         48.17         9.96 o
 -19  13   4        194.47        207.38        14.30 o
 -16  13   4        537.47        583.79        20.08 o
 -13  13   4         15.02          5.89         5.28 o
 -10  13   4         71.54        104.37        13.55 o
  -7  13   4        283.56        255.49        10.73 o
  -4  13   4        510.84        584.51        13.88 o
  -1  13   4         91.43         36.63         5.49 o
   2  13   4        298.53        248.29        15.85 o
   5  13   4         22.90         73.65         8.10 o
   8  13   4        142.25        121.37        24.55 o
 -21  14   4         36.65         27.53         8.59 o
 -18  14   4         18.10          8.97         6.91 o
 -15  14   4          4.17         -4.92         4.92 o
 -12  14   4         65.43         58.82         8.33 o
  -9  14   4        246.74        195.28        10.47 o
  -6  14   4         12.79         21.14         5.79 o
  -3  14   4       1492.35       1595.00        27.35 o
   0  14   4         84.48         39.13         5.41 o
   3  14   4        203.96        185.16        11.22 o
   6  14   4         52.51         41.97        12.20 o
   9  14   4         14.78         12.61        10.86 o
 -23  15   4          2.29         -1.05        14.12 o
 -20  15   4        159.40        167.44        14.66 o
 -17  15   4        178.09        201.86        14.63 o
 -14  15   4        381.87        336.80        16.14 o
 -11  15   4       1125.40       1058.19        25.54 o
  -8  15   4       1487.63       1414.64        25.12 o
  -5  15   4       1764.96       1473.97        25.71 o
  -2  15   4        227.96        223.57         9.83 o
   1  15   4        317.11        275.99        11.20 o
   4  15   4         45.31         26.10         7.98 o
   7  15   4        169.90        154.80        17.94 o
 -22  16   4         18.15         20.28        13.46 o
 -19  16   4         74.60         75.03        11.63 o
 -16  16   4        100.80        109.26        11.71 o
 -13  16   4       1393.78       1333.23        30.16 o
 -10  16   4       2123.80       2024.86        36.44 o
  -7  16   4        696.96        688.47        18.05 o
  -4  16   4          7.00         11.70         4.99 o
  -1  16   4        383.64        307.10        11.58 o
   2  16   4        267.25        305.79        16.75 o
   5  16   4         14.95         37.21        11.01 o
 -21  17   4        191.07        183.95        16.24 o
 -18  17   4         52.20         23.83         8.28 o
 -15  17   4         77.73         80.38        10.32 o
 -12  17   4          0.11          0.22         5.56 o
  -9  17   4          3.47          7.51         6.66 o
  -6  17   4          7.32         -1.00         4.64 o
  -3  17   4         48.47         49.45         7.27 o
   0  17   4        188.32        178.62        15.04 o
   3  17   4         52.18         51.10        11.89 o
 -20  18   4         15.35          9.96         8.24 o
 -17  18   4        130.03        124.54        13.00 o
 -14  18   4         19.13         22.85         7.44 o
 -11  18   4         22.74         14.22         8.88 o
  -8  18   4         58.56         62.69        12.62 o
  -5  18   4        675.49        626.36        25.27 o
  -2  18   4        245.57        273.68        20.30 o
   1  18   4         49.21         56.78        17.19 o
   4  18   4        190.75        183.52        27.25 o
 -19  19   4         44.36         34.93         9.60 o
 -16  19   4        116.06        112.37        12.80 o
 -13  19   4         24.87         21.94         7.55 o
 -10  19   4          2.23          4.81         5.69 o
  -7  19   4       1170.29       1130.54        28.66 o
  -4  19   4        733.20        760.91        23.88 o
  -1  19   4          6.19         18.77        12.18 o
   2  19   4         71.43        113.61        22.96 o
 -18  20   4        168.53        183.72        16.38 o
 -15  20   4         90.18         77.90        10.85 o
 -12  20   4        123.84        127.00        13.02 o
  -9  20   4        319.29        340.10        23.03 o
  -6  20   4        213.34        186.89        16.08 o
  -3  20   4          4.25          6.69         8.26 o
   0  20   4          8.07         30.57        16.88 o
 -17  21   4          0.00         -5.74         7.55 o
 -14  21   4          1.60         -5.90         5.90 o
 -11  21   4        166.05        182.53        19.69 o
  -8  21   4         31.02         27.20         8.26 o
  -5  21   4         18.51         17.63         7.94 o
  -2  21   4         32.53         51.86        18.35 o
 -16  22   4         60.99         59.96        11.80 o
 -13  22   4         68.65         64.03        11.32 o
 -10  22   4         18.10         20.74         7.90 o
  -7  22   4         60.05         71.06        15.98 o
  -4  22   4        646.41        690.83        31.14 o
 -15  23   4          2.00         11.07        11.45 o
 -12  23   4          3.22          0.47         8.07 o
  -9  23   4         10.05         -1.63         7.77 o
   0   1   5      11233.66      11606.39        69.11 o
  -2   2   5       1787.98       1950.59        17.31 o
   1   2   5        382.81        496.76         8.74 o
  -4   3   5         97.67        140.98         7.36 o
  -1   3   5       2749.32       3120.84        24.25 o
   2   3   5       3279.90       3354.71        25.43 o
  -6   4   5        793.04        880.07        14.31 o
  -3   4   5        410.70        453.23         8.52 o
   0   4   5      12278.54      12472.11        68.92 o
   3   4   5        272.33        308.41         6.19 o
  -8   5   5         15.28         24.50         3.60 o
  -5   5   5       3970.76       3977.72        36.40 o
  -2   5   5        169.56        184.66         4.82 o
   1   5   5       3741.07       3999.97        28.79 o
   4   5   5       2883.75       3025.05        25.72 o
 -10   6   5       1373.12       1314.39        17.70 o
  -7   6   5        729.03        689.12        13.62 o
  -4   6   5        934.92        992.92        14.53 o
  -1   6   5       1239.40       1206.99        13.00 o
   2   6   5          3.53          1.45         2.06 o
   5   6   5       3315.36       3056.20        30.79 o
 -12   7   5        136.12        143.62         7.70 o
  -9   7   5       1399.21       1452.20        19.01 o
  -6   7   5       2917.06       2958.75        28.15 o
  -3   7   5         34.36         37.38         2.70 o
   0   7   5       7227.87       7180.67        49.22 o
   3   7   5       1096.81       1025.27        12.14 o
   6   7   5       2348.75       2062.79        25.74 o
 -14   8   5         80.54         79.92         6.82 o
 -11   8   5         26.01         42.05         4.82 o
  -8   8   5       1235.39       1308.20        20.38 o
  -5   8   5        132.03        147.31         6.11 o
  -2   8   5        133.11        148.05         6.41 o
   1   8   5          7.67         16.78         3.69 o
   4   8   5         79.86         81.03         7.91 o
   7   8   5        514.61        447.68        12.58 o
 -16   9   5         23.91         13.44         4.50 o
 -13   9   5        149.34        124.72         8.58 o
 -10   9   5          2.36          3.92         3.77 o
  -7   9   5       1016.01       1105.94        18.98 o
  -4   9   5        965.29       1004.25        13.51 o
  -1   9   5         77.52         80.76         4.73 o
   2   9   5       1127.94       1098.63        18.75 o
   5   9   5          0.09          6.09         3.77 o
   8   9   5          2.28         13.57         4.62 o
 -18  10   5         52.32         49.30         7.36 o
 -15  10   5       3502.01       3149.84        39.32 o
 -12  10   5       3502.28       3248.94        33.19 o
  -9  10   5        144.01        178.85         9.01 o
  -6  10   5       1805.19       1821.05        25.47 o
  -3  10   5       1535.39       1527.08        21.58 o
   0  10   5        776.69        870.78        15.06 o
   3  10   5        347.86        413.23        11.31 o
   6  10   5          9.97          1.65         3.89 o
   9  10   5          0.00          4.30         5.02 o
 -20  11   5        213.69        211.57        17.35 o
 -17  11   5          0.43         -4.38         4.38 o
 -14  11   5        760.73        879.22        21.81 o
 -11  11   5         16.43         20.14         5.03 o
  -8  11   5         23.27         34.76         8.07 o
  -5  11   5        110.66        105.10         8.92 o
  -2  11   5          7.95          8.06         3.60 o
   1  11   5       1157.03       1213.44        18.94 o
   4  11   5        328.89        364.08        16.66 o
   7  11   5        366.16        371.51        14.69 o
  10  11   5          0.97         -2.91         8.50 o
 -22  12   5          6.80          6.02         7.83 o
 -19  12   5          6.86         20.42         6.65 o
 -16  12   5        830.78        780.01        23.14 o
 -13  12   5        503.26        519.68        13.16 o
 -10  12   5        211.27        210.92        10.39 o
  -7  12   5          4.23          4.97         5.35 o
  -4  12   5        107.10        110.95         8.07 o
  -1  12   5        249.26        212.99        10.13 o
   2  12   5         37.23         25.71         5.69 o
   5  12   5          0.09         -3.20         4.54 o
   8  12   5        539.18        570.98        77.71 o
  11  12   5         14.33         35.48        17.49 o
 -21  13   5          1.61         -4.47         6.79 o
 -18  13   5        108.46        128.24        12.55 o
 -15  13   5         34.92         39.69         7.95 o
 -12  13   5        856.55        819.40        19.06 o
  -9  13   5        555.30        586.20        15.68 o
  -6  13   5       2745.58       2525.92        33.50 o
  -3  13   5        373.54        335.51        12.22 o
   0  13   5       1223.70       1175.38        19.59 o
   3  13   5        442.80        525.85        16.15 o
   6  13   5          1.00         -0.81         4.93 o
   9  13   5        119.36        129.50        17.03 o
 -20  14   5         49.00         40.03         9.39 o
 -17  14   5        394.05        355.81        18.13 o
 -14  14   5       3940.63       3633.81        52.44 o
 -11  14   5       6204.83       5726.83        57.74 o
  -8  14   5       1870.15       1708.32        32.16 o
  -5  14   5       3194.77       2907.11        37.31 o
  -2  14   5          3.24          1.04         4.21 o
   1  14   5        260.39        260.76        19.16 o
   4  14   5         72.84         87.45        10.86 o
   7  14   5         55.28         58.68        15.19 o
 -22  15   5          0.00         -4.86         6.90 o
 -19  15   5        378.60        345.70        19.29 o
 -16  15   5        329.13        304.84        17.07 o
 -13  15   5        270.40        237.26        26.03 o
 -10  15   5        363.50        356.67        14.39 o
  -7  15   5        236.23        255.59        12.14 o
  -4  15   5        723.02        680.25        17.85 o
  -1  15   5         26.52         21.57         5.81 o
   2  15   5         10.82          4.15         6.19 o
   5  15   5         62.22         69.75        16.37 o
 -21  16   5        136.84        121.93        14.95 o
 -18  16   5        296.43        260.32        17.20 o
 -15  16   5        756.46        784.19        24.40 o
 -12  16   5        467.47        442.11        22.29 o
  -9  16   5        464.13        396.10        14.45 o
  -6  16   5        392.66        357.13        13.90 o
  -3  16   5         77.89         78.74         8.38 o
   0  16   5         54.02         69.67         9.72 o
   3  16   5        100.39         75.04        17.31 o
   6  16   5          1.08          2.64         8.90 o
 -20  17   5          4.32         13.57         7.96 o
 -17  17   5         77.86         48.26         9.65 o
 -14  17   5        106.15         96.24        11.53 o
 -11  17   5        608.25        593.68        25.43 o
  -8  17   5        890.92        857.43        21.23 o
  -5  17   5         13.93         19.66         6.01 o
  -2  17   5         35.34         35.59         6.82 o
   1  17   5         50.42         55.72         9.63 o
   4  17   5         45.08         46.94        13.02 o
 -19  18   5         76.61        107.36        13.90 o
 -16  18   5        231.57        236.51        16.75 o
 -13  18   5        906.79        834.98        25.55 o
 -10  18   5          6.75         -3.10         6.55 o
  -7  18   5         12.85          8.37         5.81 o
  -4  18   5         61.94         52.09         7.86 o
  -1  18   5         61.38         78.52        12.84 o
   2  18   5         25.18         41.95        12.07 o
 -18  19   5         24.03          9.62         8.33 o
 -15  19   5        171.66        175.41        15.20 o
 -12  19   5          2.75          5.23         6.54 o
  -9  19   5          0.84          4.90         6.14 o
  -6  19   5        468.58        404.94        19.38 o
  -3  19   5        166.95        176.87        18.99 o
   0  19   5        111.77        130.98        23.81 o
 -17  20   5         58.34         60.42        11.28 o
 -14  20   5         66.83         70.67        11.21 o
 -11  20   5        920.87        906.95        27.71 o
  -8  20   5        118.48        114.73        17.72 o
  -5  20   5        821.90        820.85        26.03 o
  -2  20   5         17.09         16.20        12.89 o
 -16  21   5          0.67          4.21         8.17 o
 -13  21   5        147.32        147.58        18.32 o
 -10  21   5        386.91        394.50        20.41 o
  -7  21   5         39.69         27.78         9.03 o
  -4  21   5         11.45         15.45        10.87 o
 -15  22   5          2.67         -4.12         7.44 o
 -12  22   5          9.10         -1.73         7.41 o
  -9  22   5         81.05        105.57        13.05 o
  -6  22   5        226.27        219.80        17.03 o
 -11  23   5         28.82         13.82        10.78 o
   0   0   6       2912.61       2824.03        38.26 o
   1   1   6        315.10        316.55         7.16 o
  -1   2   6         50.92         58.58         3.67 o
   2   2   6       3460.17       3527.67        31.73 o
  -3   3   6        174.61        170.37         4.90 o
   0   3   6          6.86          2.88         2.82 o
   3   3   6       1740.72       1692.66        19.62 o
  -5   4   6          9.07          5.74         4.40 o
  -2   4   6        248.45        256.88         5.89 o
   1   4   6        122.11        136.00         5.11 o
   4   4   6        197.36        222.13        13.27 o
  -7   5   6        838.57        846.60        15.49 o
  -4   5   6       1438.79       1398.97        17.20 o
  -1   5   6      10254.43      10148.35        59.41 o
   2   5   6       1075.97       1079.69        14.18 o
   5   5   6       1643.73       1470.59        19.27 o
  -9   6   6          1.05          3.76         3.02 o
  -6   6   6       1116.85       1158.24        19.57 o
  -3   6   6       4995.23       4961.57        38.54 o
   0   6   6       1217.90       1206.45        16.17 o
   3   6   6        896.52        918.58        13.49 o
   6   6   6       1040.13       1014.74        17.75 o
 -11   7   6        537.49        462.47        10.65 o
  -8   7   6       1567.39       1633.76        23.40 o
  -5   7   6        430.93        484.77         9.96 o
  -2   7   6         10.79         27.77         3.05 o
   1   7   6      13961.00      13598.83        95.37 o
   4   7   6       5668.57       5366.11        45.63 o
   7   7   6         56.91         63.49         6.53 o
 -13   8   6        925.93        914.86        17.67 o
 -10   8   6       1213.28       1258.53        21.02 o
  -7   8   6         53.61         74.91         6.63 o
  -4   8   6       6816.85       6712.46        57.67 o
  -1   8   6        741.03        746.55        13.51 o
   2   8   6          0.01          3.40         3.38 o
   5   8   6        290.90        310.13        10.76 o
   8   8   6          8.35         15.95         4.79 o
 -15   9   6        987.46        883.74        18.16 o
 -12   9   6        123.34        149.81         9.65 o
  -9   9   6         45.34         54.90         6.23 o
  -6   9   6         91.15         77.09         6.71 o
  -3   9   6        123.53        129.88        10.20 o
   0   9   6        647.52        628.58        12.58 o
   3   9   6       1961.96       1959.69        24.84 o
   6   9   6         25.66         34.95         5.50 o
   9   9   6        157.76        174.88        13.41 o
 -17  10   6          0.13         10.06         4.73 o
 -14  10   6        141.22        148.52         9.97 o
 -11  10   6          9.31          6.27         3.83 o
  -8  10   6       1207.38       1169.95        29.23 o
  -5  10   6         23.71         17.28         4.64 o
  -2  10   6       1904.91       1750.29        31.08 o
   1  10   6        954.17        882.15        29.77 o
   4  10   6        249.73        251.57        11.85 o
   7  10   6        272.06        240.88        12.81 o
  10  10   6        231.73        210.36        20.19 o
 -19  11   6         36.37         18.94         6.86 o
 -16  11   6        177.43        167.96         9.82 o
 -13  11   6       1651.12       1564.75        23.20 o
 -10  11   6         71.68         63.19         7.04 o
  -7  11   6         13.60         12.17         4.56 o
  -4  11   6       1000.20        948.66        19.23 o
  -1  11   6       2682.53       2504.17        41.95 o
   2  11   6        754.84        784.18        18.43 o
   5  11   6         82.09         52.66         7.60 o
   8  11   6        249.19        264.58        14.15 o
  11  11   6        208.23        196.53        28.79 o
 -21  12   6         97.54         98.52        12.31 o
 -18  12   6        666.60        615.48        21.62 o
 -15  12   6        867.74        885.97        21.04 o
 -12  12   6        136.04        135.26         8.43 o
  -9  12   6        383.81        354.98        12.81 o
  -6  12   6          6.07          3.31         4.31 o
  -3  12   6       1260.09       1168.82        21.96 o
   0  12   6       1741.50       1637.34        38.68 o
   3  12   6        170.47        174.43        10.89 o
   6  12   6        362.17        361.60        22.16 o
   9  12   6        321.05        414.05        51.59 o
 -20  13   6        625.15        608.06        28.91 o
 -17  13   6         12.75          4.62         6.70 o
 -14  13   6        423.42        398.91        17.96 o
 -11  13   6          1.39          9.89         5.04 o
  -8  13   6       2226.90       2145.27        31.54 o
  -5  13   6        154.02        145.66         9.72 o
  -2  13   6        174.58        255.01        11.59 o
   1  13   6       1347.05       1252.50        29.59 o
   4  13   6        117.69        106.54        11.60 o
   7  13   6        139.18        149.79        14.15 o
 -22  14   6         10.83         11.47         9.61 o
 -19  14   6         45.58         42.05         7.73 o
 -16  14   6        112.37        137.90        12.70 o
 -13  14   6        706.41        726.40        16.85 o
 -10  14   6         31.15         32.08         6.15 o
  -7  14   6          5.78         12.97         5.07 o
  -4  14   6          0.52          3.28         4.55 o
  -1  14   6        469.50        420.70        22.34 o
   2  14   6        670.85        661.11        22.59 o
   5  14   6        636.60        651.23        26.39 o
 -21  15   6        146.30        160.25        15.49 o
 -18  15   6        386.01        384.79        20.14 o
 -15  15   6        133.17        128.11        12.86 o
 -12  15   6        193.50        205.90        12.03 o
  -9  15   6         14.25          5.57         5.15 o
  -6  15   6        356.64        298.17        13.15 o
  -3  15   6          0.15         -4.12         4.35 o
   0  15   6        441.77        430.54        20.41 o
   3  15   6        143.19        151.25        14.02 o
   6  15   6        262.68        328.88        24.71 o
 -20  16   6         53.18         43.58        10.33 o
 -17  16   6        102.27         72.69        10.95 o
 -14  16   6        982.66        987.18        27.64 o
 -11  16   6         49.21         39.23         7.10 o
  -8  16   6        229.04        229.56        12.57 o
  -5  16   6         16.75         11.69         5.69 o
  -2  16   6         10.50         22.46         7.31 o
   1  16   6         87.66        105.79        20.16 o
   4  16   6         30.83         17.72        30.38 o
 -19  17   6        170.47        228.45        17.43 o
 -16  17   6        181.89        172.48        15.16 o
 -13  17   6        685.44        618.85        22.29 o
 -10  17   6        413.58        411.06        15.90 o
  -7  17   6        112.25        124.76        10.54 o
  -4  17   6        649.54        609.55        18.69 o
  -1  17   6        127.47        146.73        13.63 o
   2  17   6          0.53         -0.46         8.17 o
 -18  18   6        255.26        292.34        19.24 o
 -15  18   6          1.54         -0.36         6.79 o
 -12  18   6         75.33         66.63        10.34 o
  -9  18   6          2.42          4.95         7.04 o
  -6  18   6          4.79         10.02         5.72 o
  -3  18   6         63.22         51.99         9.82 o
   0  18   6         67.44        108.06        12.97 o
 -17  19   6         30.47         40.07        10.57 o
 -14  19   6        478.14        490.62        21.73 o
 -11  19   6        199.78        158.14        14.32 o
  -8  19   6         19.56         30.55         7.21 o
  -5  19   6        197.31        200.31        16.12 o
  -2  19   6        128.38        140.25        14.24 o
 -16  20   6         35.79         13.36         8.33 o
 -13  20   6         15.48          9.02         7.71 o
 -10  20   6         64.79         58.72        17.99 o
  -7  20   6        332.06        293.01        23.85 o
  -4  20   6         92.48        121.19        17.32 o
 -15  21   6         48.15         54.12        13.20 o
 -12  21   6        596.27        632.29        44.48 o
  -9  21   6        798.22        798.12        27.23 o
  -6  21   6        272.89        295.67        23.67 o
 -11  22   6          8.24          7.73        13.75 o
  -8  22   6        264.97        288.38        22.93 o
  -1   1   7        360.59        328.41         7.28 o
  -3   2   7          4.13          0.74         2.15 o
   0   2   7       2328.68       2287.82        21.97 o
  -5   3   7       1704.27       1652.04        20.27 o
  -2   3   7        414.71        409.14         8.35 o
   1   3   7          0.06          2.48         3.24 o
  -7   4   7      10281.36       9924.03        68.58 o
  -4   4   7          2.53          2.44         3.60 o
  -1   4   7       2529.46       2438.31        25.20 o
   2   4   7       2608.78       2513.52        40.73 o
  -9   5   7        217.68        207.73         7.82 o
  -6   5   7        119.95        136.75         7.65 o
  -3   5   7       1844.48       1835.94        21.04 o
   0   5   7        440.33        431.04         9.95 o
   3   5   7       1029.17       1010.05        14.90 o
 -11   6   7        468.55        442.14        14.44 o
  -8   6   7       3272.67       3054.05        43.84 o
  -5   6   7       4425.90       4098.18        37.91 o
  -2   6   7       1214.47       1057.51        15.70 o
   1   6   7        538.40        543.68        11.69 o
   4   6   7       6540.11       6274.19        51.56 o
 -13   7   7         88.50         75.07         8.89 o
 -10   7   7         21.61         11.33         3.67 o
  -7   7   7        534.82        478.69        13.14 o
  -4   7   7        996.03        956.45        20.14 o
  -1   7   7       6349.17       6336.63        79.32 o
   2   7   7       1366.60       1311.89        19.20 o
   5   7   7        585.20        607.58        14.38 o
 -15   8   7        124.70        105.85         8.35 o
 -12   8   7       1298.68       1174.87        20.31 o
  -9   8   7       5292.52       5164.22        50.32 o
  -6   8   7       5395.29       5365.93        51.15 o
  -3   8   7         92.79         91.97         8.75 o
   0   8   7       2146.82       2015.24        34.64 o
   3   8   7         18.60         16.22         4.48 o
   6   8   7         36.88         48.22         6.01 o
 -17   9   7          9.68          8.58         4.92 o
 -14   9   7        322.74        296.98        11.89 o
 -11   9   7          2.58          2.05         3.91 o
  -8   9   7       1949.90       1939.00        28.15 o
  -5   9   7       1107.10       1048.58        19.97 o
  -2   9   7         78.50         76.89         6.99 o
   1   9   7         53.18         46.89         7.60 o
   4   9   7        210.38        225.47        13.78 o
   7   9   7         37.96         34.71         6.96 o
 -19  10   7         62.21         65.31         9.04 o
 -16  10   7          3.25          1.96         4.30 o
 -13  10   7        807.07        832.92        19.87 o
 -10  10   7       1190.20       1172.72        36.62 o
  -7  10   7        442.13        389.09        12.87 o
  -4  10   7       2258.13       2056.02        39.91 o
  -1  10   7         13.19         25.14         7.52 o
   2  10   7        206.78        192.96        13.38 o
   5  10   7        158.48        161.48        13.18 o
   8  10   7         48.33         39.74         7.76 o
 -21  11   7        325.85        320.79        23.48 o
 -18  11   7         23.24         10.55         5.54 o
 -15  11   7         40.01         50.38         6.77 o
 -12  11   7          5.72          7.83         4.38 o
  -9  11   7          0.38          2.46         4.48 o
  -6  11   7        724.80        664.97        16.94 o
  -3  11   7        778.80        776.41        18.04 o
   0  11   7         19.45         26.65         6.71 o
   3  11   7         53.70         35.67         8.29 o
   6  11   7          7.12         -6.31         6.38 o
   9  11   7         28.44         35.41         8.36 o
 -20  12   7         51.04         35.44         9.37 o
 -17  12   7         17.59         23.82         6.68 o
 -14  12   7         46.52         35.36         6.47 o
 -11  12   7       1187.96       1142.67        23.18 o
  -8  12   7        160.88        158.67        10.12 o
  -5  12   7        589.14        599.05        16.51 o
  -2  12   7        299.30        289.93        15.29 o
   1  12   7        131.38        113.54        14.28 o
   4  12   7        440.55        434.31        28.05 o
   7  12   7        740.63        796.15        26.39 o
 -19  13   7        334.77        346.88        16.67 o
 -16  13   7          8.33         -0.19         8.41 o
 -13  13   7       1035.43       1049.37        20.50 o
 -10  13   7         49.41         40.15         6.85 o
  -7  13   7         45.34         56.83         7.15 o
  -4  13   7        350.39        361.54        14.17 o
  -1  13   7        677.09        690.02        22.46 o
   2  13   7          6.38          1.18         6.07 o
   5  13   7        597.26        644.60        28.79 o
 -18  14   7         18.99         24.81         8.60 o
 -15  14   7         44.15         39.13         8.67 o
 -12  14   7       1399.50       1323.59        33.30 o
  -9  14   7         30.23         43.45         6.72 o
  -6  14   7         26.54         19.61         5.60 o
  -3  14   7        327.65        325.50        17.01 o
   0  14   7        275.67        284.00        16.71 o
   3  14   7        380.45        482.27        20.82 o
   6  14   7          0.48         -2.21         7.49 o
 -20  15   7        450.38        439.58        21.34 o
 -17  15   7        848.91        817.69        28.26 o
 -14  15   7         29.57         24.47         6.88 o
 -11  15   7          0.52          1.01         5.21 o
  -8  15   7        307.39        288.76        24.03 o
  -5  15   7         99.33         70.22         8.27 o
  -2  15   7        321.31        293.09        17.10 o
   1  15   7         29.34         37.35         8.90 o
   4  15   7         17.40          3.40         8.04 o
 -19  16   7        356.79        338.69        25.56 o
 -16  16   7         61.72         85.73        11.79 o
 -13  16   7        130.21        116.35        10.66 o
 -10  16   7          0.29          1.03         5.24 o
  -7  16   7         16.47          0.85         5.24 o
  -4  16   7         66.08         67.82        10.36 o
  -1  16   7        102.74         95.02        12.26 o
   2  16   7        183.14        188.11        42.66 o
 -18  17   7        127.95        118.18        13.65 o
 -15  17   7        294.00        287.88        19.56 o
 -12  17   7        163.28        141.14        11.60 o
  -9  17   7         29.16         18.00         6.31 o
  -6  17   7         13.40         17.62         6.36 o
  -3  17   7        338.01        364.06        19.64 o
   0  17   7          0.00         -5.23         6.92 o
 -17  18   7        677.44        720.43        26.77 o
 -14  18   7        150.02        141.67        15.32 o
 -11  18   7        215.75        260.35        14.92 o
  -8  18   7          0.07          6.36         6.01 o
  -5  18   7        110.75        115.59        25.16 o
  -2  18   7         19.07         26.50        10.49 o
 -16  19   7         72.57         61.21        11.78 o
 -13  19   7          4.83         10.21         7.81 o
 -10  19   7         12.73          8.92         6.55 o
  -7  19   7          3.92          9.49         7.97 o
  -4  19   7        477.13        470.57        33.55 o
 -15  20   7          4.43         13.26        15.59 o
 -12  20   7         36.26         40.92        10.23 o
  -9  20   7        305.43        326.45        32.29 o
  -6  20   7         29.49         18.82         9.16 o
 -11  21   7        448.91        493.11        37.99 o
   0   1   8        384.23        386.42         9.32 o
  -2   2   8        122.18        165.65         6.99 o
   1   2   8        385.83        380.82         9.59 o
  -4   3   8        131.95        148.41         6.61 o
  -1   3   8       1250.62       1194.85        19.51 o
   2   3   8          1.16         -0.53         3.03 o
  -6   4   8       1350.11       1266.49        18.90 o
  -3   4   8        651.93        558.94        11.77 o
   0   4   8        413.97        392.28        12.02 o
   3   4   8        357.96        350.21        10.17 o
  -8   5   8          2.47          1.27         3.71 o
  -5   5   8        758.49        644.94        12.81 o
  -2   5   8       2495.11       2298.07        29.09 o
   1   5   8         17.75         19.87         4.79 o
   4   5   8       1202.38       1171.95        17.31 o
 -10   6   8         45.04         57.37         5.50 o
  -7   6   8       1923.78       1859.83        37.36 o
  -4   6   8         34.94         44.71         5.72 o
  -1   6   8       1341.07       1303.87        21.61 o
   2   6   8        196.29        210.12         8.87 o
   5   6   8        716.89        687.58        21.67 o
 -12   7   8        339.78        290.21        11.41 o
  -9   7   8        541.09        544.74        12.43 o
  -6   7   8        137.37        132.63         8.51 o
  -3   7   8       1468.71       1331.27        22.43 o
   0   7   8        791.93        755.95        21.36 o
   3   7   8        113.73        151.72        12.12 o
   6   7   8         12.20         20.39         6.56 o
 -14   8   8        211.17        235.39        11.26 o
 -11   8   8         91.33         91.31         7.50 o
  -8   8   8        605.51        562.32        15.37 o
  -5   8   8       2792.67       2470.41        32.38 o
  -2   8   8        785.63        865.89        22.58 o
   1   8   8          5.01          0.27         5.10 o
   4   8   8        287.72        285.30        15.70 o
   7   8   8         15.38         21.26         7.19 o
 -16   9   8          8.71         18.02         5.69 o
 -13   9   8        255.33        288.36        12.05 o
 -10   9   8       2650.45       2590.80        34.80 o
  -7   9   8       3293.31       3135.88        38.49 o
  -4   9   8         73.75         64.46         6.88 o
  -1   9   8          0.08          0.69         4.75 o
   2   9   8        112.15        144.34        12.37 o
   5   9   8          3.33          0.18         7.90 o
   8   9   8         17.41         10.47         7.43 o
 -18  10   8         27.67         48.58         9.13 o
 -15  10   8        102.88        110.26         9.00 o
 -12  10   8        229.15        254.84        24.76 o
  -9  10   8       1319.68       1236.58        28.65 o
  -6  10   8         24.78         16.46         5.19 o
  -3  10   8        471.62        415.81        16.76 o
   0  10   8         41.09         54.61        10.59 o
   3  10   8        312.72        311.04        16.99 o
   6  10   8         47.40         34.02        10.08 o
   9  10   8        269.46        283.91        18.84 o
 -17  11   8         11.98          8.54         5.84 o
 -14  11   8        640.94        611.59        16.50 o
 -11  11   8        317.41        327.88        13.65 o
  -8  11   8         92.97        110.72         9.22 o
  -5  11   8       1895.71       1865.00        29.67 o
  -2  11   8        802.71        793.49        26.72 o
   1  11   8        252.07        241.05        15.48 o
   4  11   8         48.56         55.39        12.48 o
   7  11   8          8.85          6.88         7.91 o
 -19  12   8        107.98        124.17        13.78 o
 -16  12   8         72.08         53.90         7.35 o
 -13  12   8         74.41         55.63         7.91 o
 -10  12   8       1755.02       1705.37        29.37 o
  -7  12   8         31.00         34.24         6.24 o
  -4  12   8        119.57        154.37        12.77 o
  -1  12   8        486.89        457.82        18.96 o
   2  12   8        215.56        248.68        26.48 o
   5  12   8        188.99        224.86        16.67 o
 -18  13   8         23.09         17.58         7.26 o
 -15  13   8         91.19         88.79         9.76 o
 -12  13   8        124.22        135.32        10.67 o
  -9  13   8        328.73        314.40        14.05 o
  -6  13   8        261.38        264.85        13.55 o
  -3  13   8        129.31        112.20        11.77 o
   0  13   8         13.11         17.65         7.62 o
   3  13   8        419.85        481.08        21.05 o
   6  13   8        176.27        186.04        20.26 o
 -17  14   8          2.57          4.23         6.29 o
 -14  14   8        246.67        215.40        14.24 o
 -11  14   8        959.55        963.56        29.96 o
  -8  14   8         99.87         92.08         9.30 o
  -5  14   8        178.61        173.70        13.87 o
  -2  14   8        189.30        254.99        20.73 o
   1  14   8        205.95        214.28        16.20 o
   4  14   8        124.71         94.90        13.00 o
 -16  15   8        284.41        291.94        25.51 o
 -13  15   8          9.01          2.68         6.05 o
 -10  15   8         25.64         30.47         7.01 o
  -7  15   8         67.75         88.35        11.32 o
  -4  15   8        672.88        593.09        28.04 o
  -1  15   8        838.60        896.80        38.02 o
   2  15   8         12.36          5.30         9.92 o
 -18  16   8         24.78         30.57        11.56 o
 -15  16   8         77.98         65.21        17.41 o
 -12  16   8          6.65          2.79         6.00 o
  -9  16   8         23.70         37.82         7.61 o
  -6  16   8          7.37          1.76         7.36 o
  -3  16   8         27.86         39.58         9.31 o
   0  16   8        733.01        781.41        27.41 o
 -17  17   8          0.01          5.40         7.83 o
 -14  17   8        291.78        290.51        15.99 o
 -11  17   8          1.90          0.13         6.20 o
  -8  17   8        198.90        153.50        16.84 o
  -5  17   8        285.30        345.78        19.80 o
  -2  17   8         12.56          7.60         8.13 o
 -16  18   8         18.31         45.79        16.76 o
 -13  18   8         45.42         40.89         8.56 o
 -10  18   8         44.12         36.97         8.47 o
  -7  18   8         19.81          7.11         7.71 o
  -4  18   8        283.83        273.50        18.89 o
 -12  19   8          0.40         -6.20         6.20 o
  -9  19   8         38.89         48.21        10.67 o
  -6  19   8        184.32        182.42        30.08 o
   0   0   9        449.83        179.72        18.78 o
   1   1   9        133.93        116.87         9.28 o
  -1   2   9         21.95          4.28         3.93 o
   2   2   9       1380.93       1144.45        20.61 o
  -3   3   9        122.61         79.16         6.12 o
   0   3   9         99.89        120.48         7.35 o
   3   3   9          7.60         10.49         3.66 o
  -5   4   9        199.13        279.08         8.92 o
  -2   4   9          1.04         24.13         4.46 o
   1   4   9          0.48         -2.28         3.89 o
   4   4   9         12.90          4.31         3.96 o
  -7   5   9        248.38        198.19         9.11 o
  -4   5   9        247.36        167.33         9.63 o
  -1   5   9        217.97        278.25        13.77 o
   2   5   9         11.28          7.68         3.97 o
   5   5   9        253.07        221.71        12.01 o
  -9   6   9        103.21        121.58        13.10 o
  -6   6   9        107.17        140.29         9.24 o
  -3   6   9        181.54        163.24        11.28 o
   0   6   9        229.44        243.19        13.71 o
   3   6   9        341.95        351.12        18.42 o
   6   6   9        633.64        670.11        22.76 o
 -11   7   9          3.56          1.63         4.86 o
  -8   7   9          5.06          0.23         3.89 o
  -5   7   9          2.45          5.55         5.39 o
  -2   7   9         69.91         98.36        19.35 o
   1   7   9         81.07         81.91         9.87 o
   4   7   9         58.58         53.56        11.81 o
   7   7   9          0.05          4.56         7.63 o
 -13   8   9         67.97         62.30         8.09 o
 -10   8   9         97.06        109.48         7.50 o
  -7   8   9         30.53         30.50         6.06 o
  -4   8   9         10.58         13.81         6.89 o
  -1   8   9        120.09         71.46         9.05 o
   2   8   9         21.83          5.60         6.30 o
   5   8   9        110.39        127.80        12.73 o
   8   8   9         29.05         19.28         7.63 o
 -15   9   9        147.49        181.99        16.36 o
 -12   9   9         32.15         30.07         6.91 o
  -9   9   9          4.89          3.09         4.92 o
  -6   9   9        525.83        551.09        33.80 o
  -3   9   9         97.34         90.53        10.04 o
   0   9   9         91.26        109.42        10.86 o
   3   9   9         96.08        113.99        11.87 o
   6   9   9        188.78        205.42        17.60 o
   9   9   9         45.81         52.47        12.95 o
 -17  10   9         12.46         27.07         8.59 o
 -14  10   9        271.18        267.05        12.66 o
 -11  10   9        358.97        367.66        12.94 o
  -8  10   9        111.28        106.69        10.43 o
  -5  10   9         18.20         18.42         7.42 o
  -2  10   9        113.95        121.62        11.69 o
   1  10   9          1.01         -2.93         6.20 o
   4  10   9        123.36        119.40        15.72 o
   7  10   9         13.95          2.27         7.56 o
 -16  11   9         40.30         48.83         7.63 o
 -13  11   9         67.10         62.90         9.44 o
 -10  11   9         36.40         59.36         7.76 o
  -7  11   9         11.79         17.37         6.53 o
  -4  11   9        125.51        113.54        11.68 o
  -1  11   9         42.70         37.57        11.11 o
   2  11   9        371.14        415.71        22.04 o
   5  11   9        417.46        508.43        22.91 o
 -15  12   9          7.26         16.51         5.69 o
 -12  12   9          1.65          1.32         5.65 o
  -9  12   9          1.00         -0.37         5.42 o
  -6  12   9        258.54        285.95        16.37 o
  -3  12   9          1.60          3.45         6.17 o
   0  12   9        422.09        423.95        31.83 o
   3  12   9         14.33          8.87         7.99 o
   6  12   9        198.25        261.72        24.43 o
 -17  13   9        398.72        390.63        18.05 o
 -14  13   9         38.97         18.96         6.58 o
 -11  13   9         16.96         17.10         6.35 o
  -8  13   9          3.02          1.18         6.35 o
  -5  13   9        233.30        220.73        15.78 o
  -2  13   9         45.75         35.82         8.62 o
   1  13   9        652.82        660.06        24.91 o
   4  13   9         51.40         33.58        10.42 o
 -16  14   9        116.99        143.60        12.67 o
 -13  14   9        109.96        143.55        11.86 o
 -10  14   9         18.47         11.96         6.46 o
  -7  14   9          6.03         -0.08         6.34 o
  -4  14   9         31.88         33.94        12.89 o
  -1  14   9          2.97         -4.87         6.83 o
   2  14   9        172.04        205.86        17.52 o
 -15  15   9        237.03        237.03        22.36 o
 -12  15   9        114.44         84.81        14.97 o
  -9  15   9          2.32         -4.62         6.51 o
  -6  15   9         23.62         23.82         8.30 o
  -3  15   9         33.16         28.72        12.47 o
   0  15   9        219.67        231.73        18.04 o
 -14  16   9         38.65         34.42         9.45 o
 -11  16   9         46.94         35.35         7.97 o
  -8  16   9         36.37         50.23        14.89 o
  -5  16   9         19.57         33.69         9.90 o
  -2  16   9        492.37        466.98        22.91 o
 -13  17   9         54.20         48.11         9.64 o
 -10  17   9        143.90        153.85        16.96 o
  -7  17   9          8.30          2.85         7.04 o
  -4  17   9         28.89         36.19        11.76 o
 -12  18   9         50.13         53.65        23.42 o
  -9  18   9          6.62          6.44        15.47 o
  -1   1  10        179.40        185.55        11.89 o
  -3   2  10          0.07         10.35         5.30 o
   0   2  10        238.40        216.15        12.49 o
  -5   3  10          2.25          1.44         4.86 o
  -2   3  10         22.46         21.65         5.41 o
   1   3  10          5.75          2.69         3.77 o
  -7   4  10         32.44         50.24         6.48 o
  -4   4  10         39.86         49.58         9.85 o
  -1   4  10         80.76        104.02         8.72 o
   2   4  10         50.68         74.74         7.08 o
  -9   5  10        102.60         85.78         8.86 o
  -6   5  10        369.89        335.20        15.41 o
  -3   5  10        155.05        130.32         9.53 o
   0   5  10        200.39        209.55        13.35 o
   3   5  10        130.74        164.58        13.09 o
 -11   6  10        471.13        494.52        20.30 o
  -8   6  10        830.92        803.20        18.02 o
  -5   6  10         54.02         46.43         8.76 o
  -2   6  10          9.15         -1.71         5.08 o
   1   6  10         12.20          4.12         7.36 o
   4   6  10         70.12         66.37        10.01 o
 -13   7  10         23.20         38.48         9.51 o
 -10   7  10          2.12         -2.55         4.90 o
  -7   7  10         65.92        108.35        10.91 o
  -4   7  10         74.13         68.89         9.17 o
  -1   7  10        298.63        349.39        17.08 o
   2   7  10       1232.99       1331.84        37.57 o
   5   7  10         55.77         55.60        13.42 o
 -15   8  10         37.30         34.02         9.72 o
 -12   8  10        193.69        232.13        13.86 o
  -9   8  10        153.17        163.44        10.11 o
  -6   8  10         93.60        110.40        14.64 o
  -3   8  10        568.14        525.55        19.48 o
   0   8  10         62.78         78.53        10.32 o
   3   8  10        406.43        448.87        20.02 o
   6   8  10         30.48         41.54         9.53 o
 -14   9  10         18.92         22.62         8.13 o
 -11   9  10          9.82         20.47         6.49 o
  -8   9  10          0.62          1.73         5.80 o
  -5   9  10        462.63        486.41        22.37 o
  -2   9  10          8.20          6.03         6.80 o
   1   9  10        351.89        334.47        18.24 o
   4   9  10          2.03          7.56         6.96 o
   7   9  10         41.56         51.86        13.81 o
 -16  10  10          5.98         10.80         9.92 o
 -13  10  10          1.45          4.27         5.83 o
 -10  10  10        100.62        107.99         9.06 o
  -7  10  10        135.85        109.48        13.55 o
  -4  10  10          1.06          2.40         6.19 o
  -1  10  10        257.17        328.87        20.66 o
   2  10  10        776.21        834.89        33.98 o
   5  10  10         35.50         55.49        10.95 o
 -15  11  10        146.04        142.37        13.92 o
 -12  11  10        158.62        154.26        10.71 o
  -9  11  10          4.78          6.07         6.65 o
  -6  11  10         44.38         53.81         9.36 o
  -3  11  10         20.96         29.82        12.09 o
   0  11  10        408.74        420.93        25.74 o
   3  11  10        784.02        898.65        29.58 o
 -14  12  10         22.36         34.64         7.79 o
 -11  12  10         19.26         22.89         6.69 o
  -8  12  10         11.44         10.88         8.03 o
  -5  12  10          1.39         -7.74        12.90 o
  -2  12  10        105.40         97.91        12.36 o
   1  12  10        266.96        212.55        22.14 o
 -13  13  10         76.66         67.05         9.44 o
 -10  13  10        196.86        181.95        14.95 o
  -7  13  10        460.51        466.89        21.03 o
  -4  13  10         85.63         95.73        12.15 o
  -1  13  10         20.46         31.28        12.83 o
 -12  14  10        314.80        326.35        18.91 o
  -9  14  10          2.36         -6.33         6.82 o
  -6  14  10        131.13        152.36        14.96 o
  -3  14  10         14.85          8.11         8.02 o
 -11  15  10         24.64         26.79         9.26 o
  -8  15  10          0.68          0.68         7.25 o
  -5  15  10          9.41         11.58         8.31 o
 -10  16  10         11.56         11.31         9.95 o
  -7  16  10         83.00         81.66        14.60 o
   0   1  11         74.27         99.92        10.30 o
  -2   2  11        459.90        465.21        15.46 o
   1   2  11        429.38        456.51        17.99 o
  -4   3  11         80.11         93.64        10.40 o
  -1   3  11          6.34          4.14        10.83 o
   2   3  11        922.15        930.00        28.36 o
  -6   4  11        207.05        250.46        13.41 o
  -3   4  11        207.47        180.99        13.67 o
   0   4  11         14.42         28.37         8.87 o
   3   4  11        538.67        543.23        20.82 o
  -8   5  11        119.12        157.53        23.20 o
  -5   5  11         12.88          8.08         6.32 o
  -2   5  11         83.80         67.00        14.98 o
   1   5  11        669.37        767.94        20.39 o
   4   5  11        478.15        415.94        19.78 o
 -10   6  11        885.34        935.86        47.97 o
  -7   6  11       1527.43       1629.13        35.11 o
  -4   6  11        798.93        846.18        25.33 o
  -1   6  11        429.60        369.75        24.61 o
   2   6  11       1247.21       1308.78        32.39 o
   5   6  11         15.60         13.30         7.57 o
 -12   7  11         24.64         17.85         8.18 o
  -9   7  11          5.17         12.02         7.31 o
  -6   7  11         13.06         14.33         7.34 o
  -3   7  11       1227.95       1310.73        32.04 o
   0   7  11          6.70         22.98         7.75 o
   3   7  11          4.40         12.71        10.02 o
   6   7  11        116.52        122.69        13.83 o
 -14   8  11         33.16         37.01        16.94 o
 -11   8  11        314.69        407.73        25.99 o
  -8   8  11       1452.58       1540.86        39.61 o
  -5   8  11        224.32        219.19        15.46 o
  -2   8  11        190.71        226.63        15.69 o
   1   8  11        425.19        470.14        20.60 o
   4   8  11         12.99         17.60         8.37 o
 -13   9  11         17.58         28.62         9.16 o
 -10   9  11         90.87         82.82        11.41 o
  -7   9  11        480.77        471.39        20.42 o
  -4   9  11         18.54         37.15         8.84 o
  -1   9  11        677.01        707.74        24.78 o
   2   9  11          0.86          0.78         7.12 o
   5   9  11         18.23         15.41        14.98 o
 -12  10  11        624.31        612.06        24.37 o
  -9  10  11        371.45        424.56        20.25 o
  -6  10  11        887.52       1030.98        28.87 o
  -3  10  11         94.68         86.52        11.77 o
   0  10  11         11.82          1.89         9.33 o
 -11  11  11          3.35         12.65         7.73 o
  -8  11  11         38.34         55.28        12.85 o
  -5  11  11         52.65         60.80        10.58 o
  -2  11  11          9.24          4.07         7.64 o
   1  11  11          5.83          3.12         8.89 o
 -10  12  11          0.00         -9.21         9.21 o
  -7  12  11          0.12         -6.57         6.92 o
  -4  12  11        110.54        114.73        13.10 o
  -1  12  11         33.02         32.93        11.14 o
  -9  13  11         38.85         21.95        14.66 o
  -6  13  11        137.74        118.94        13.61 o
  -3  13  11          1.94          6.81        13.50 o
  -8  14  11          2.27          2.95         9.09 o
  -5  14  11         67.70         60.76        18.54 o
   0   0  12        165.10        204.51        24.55 o
   1   1  12          3.74          8.58         8.41 o
  -1   2  12         49.68         36.85        14.61 o
   2   2  12          3.08          2.85         6.18 o
  -3   3  12         86.49         81.98        11.49 o
   0   3  12          2.57         -4.68         5.69 o
   3   3  12         42.56         73.11        13.47 o
  -5   4  12        633.97        766.58        25.44 o
  -2   4  12         64.27         58.90        11.22 o
   1   4  12        252.27        274.53        17.19 o
   4   4  12        206.51        235.28        21.46 o
  -7   5  12        188.43        152.22        14.45 o
  -4   5  12         92.09         85.27        11.13 o
  -1   5  12          1.37          4.04         6.79 o
   2   5  12         84.80         87.74        16.88 o
   5   5  12          4.65         12.39         9.43 o
  -9   6  12        200.98        213.80        21.37 o
  -6   6  12        128.36        131.45        17.88 o
  -3   6  12        975.83       1003.10        56.38 o
   0   6  12        226.52        264.43        38.24 o
   3   6  12        127.65        106.55        17.06 o
  -8   7  12        350.60        367.19        31.14 o
  -5   7  12        383.08        395.84        19.89 o
  -2   7  12        322.23        295.77        17.97 o
   1   7  12         33.95         39.83        11.38 o
  -7   8  12       2459.63       2412.61        46.23 o
  -4   8  12        231.07        280.34        18.03 o
  -1   8  12        116.69        168.08        14.91 o
  -9   9  12        113.97        104.83        22.59 o
  -6   9  12         11.07         15.50         8.36 o
  -3   9  12        153.42        164.85        16.28 o
  -8  10  12          0.02          1.81        19.76 o
  -5  10  12        621.68        658.33        25.15 o
  -7  11  12        421.96        524.65        29.52 o
  -1   1  13        364.92        369.19        34.92 o
  -3   2  13          0.36         13.99         9.97 o
   0   2  13       1054.72       1109.75        31.38 o
  -5   3  13        404.40        328.52        23.63 o
  -2   3  13         71.90         83.49        11.54 o
   1   3  13         70.44         63.24        13.26 o
  -4   4  13        690.00        747.56        31.94 o
  -1   4  13          0.11         -7.71         7.71 o
   2   4  13        170.37        195.55        29.83 o
  -3   5  13         66.13         67.75        11.02 o
   0   5  13         33.63         48.98        17.92 o
  -2   6  13          0.57          9.28         9.49 o
                                                
