# Supplementary material for: (1S*,2S*,4R*,5R*)-Cyclo­hexane-1,2,4,5-tetra­carb­oxy­lic acid
Source: Acta Crystallogr Sect E Struct Rep Online. 2013 Dec 21;70(Pt 1):o75. doi: 10.1107/S1600536813033795 (PMC3914102; doi:10.1107/S1600536813033795)
Supplement: Supplementary file 3 [file e-70-00o75-Isup3.mol]

I
  --CCDC--112013    3D                              

 30 30  0  0  0  0  0  0  0  0999 V2000
    8.4345    1.1757   -0.7783 C      0
    7.7354    1.7104   -1.1856 H      0
    9.2865    1.6016   -0.9651 H      0
    8.2143    1.1177    0.7433 C      0
    7.3283    0.7418    0.9250 H      0
    9.2738    0.2334    1.3922 C      0
   10.1528    0.6345    1.2266 H      0
    8.2754    2.5293    1.2844 C      0
    9.0717    0.1352    2.8862 C      0
    9.2703    3.0252    1.7494 O      0
    7.2080    3.9204    1.4414 H      0
    7.1299    3.1595    1.1688 O      0
    8.0192    0.4920    3.4121 O      0
   10.0739   -0.3704    3.5342 O      0
    9.9236   -0.3755    4.4577 H      0
    9.2625   -1.1757    0.7783 C      0
    9.9616   -1.7104    1.1856 H      0
    8.4105   -1.6016    0.9651 H      0
    9.4827   -1.1177   -0.7433 C      0
   10.3687   -0.7418   -0.9250 H      0
    8.4232   -0.2334   -1.3922 C      0
    7.5442   -0.6345   -1.2266 H      0
    9.4216   -2.5293   -1.2844 C      0
    8.6253   -0.1352   -2.8862 C      0
    8.4267   -3.0252   -1.7494 O      0
   10.4890   -3.9204   -1.4414 H      0
   10.5671   -3.1595   -1.1688 O      0
    9.6778   -0.4920   -3.4121 O      0
    7.6231    0.3704   -3.5342 O      0
    7.7734    0.3755   -4.4577 H      0
  1  2  1
  1  3  1
  1  4  1
  1 21  1
  4  5  1
  4  6  1
  4  8  1
  6  7  1
  6  9  1
  6 16  1
  8 10  1
  8 12  1
  9 13  1
  9 14  1
 11 12  1
 14 15  1
 16 17  1
 16 18  1
 16 19  1
 19 20  1
 19 21  1
 19 23  1
 21 22  1
 21 24  1
 23 25  1
 23 27  1
 24 28  1
 24 29  1
 26 27  1
 29 30  1
M  END
$$$$
